# Supplementary material for: SLC25A39 regulates Hedgehog signaling to promote tumor progression and sorafenib resistance in hepatocellular carcinoma
Source: Sci Rep. 2025 Oct 15;15:36061. doi: 10.1038/s41598-025-20008-7 (PMC12528477; doi:10.1038/s41598-025-20008-7)
Supplement: Supplementary file 2 — Supplementary Information 2. [file 41598_2025_20008_MOESM2_ESM.xls]

## Sheet: TCGA-HCC
SurvivalCurve_Data
id	fustat	futime	SLC25A39	COX7B2	SLC25A39	COX7B2
TCGA-RC-A6M3	0	0	89.326	0	High	Low
TCGA-BW-A5NQ	0	0	54.2464	28.414	High	High
TCGA-CC-A9FU	0	0	59.9905	21.2351	High	High
TCGA-CC-A9FV	0	0	42.0721	0	Low	Low
TCGA-BW-A5NP	0	0	38.5175	0.0474	Low	Low
TCGA-FV-A495	0	1	92.0972	45.5378	High	High
TCGA-ED-A97K	0	6	37.3541	0	Low	Low
TCGA-ED-A7PX	0	6	44.4636	0	Low	Low
TCGA-ED-A7PZ	0	6	61.3417	46.9379	High	High
TCGA-BC-A3KF	0	8	71.3559	0.0873	High	High
TCGA-DD-AACK	0	9	39.9106	50.1631	Low	High
TCGA-DD-A4NR	1	9	66.5071	12.8759	High	High
TCGA-RC-A6M6	0	9	70.4105	13.3364	High	High
TCGA-FV-A496	0	10	36.9948	0.0224	Low	Low
TCGA-DD-A3A8	1	11	37.0587	0	Low	Low
TCGA-FV-A4ZQ	0	12	45.1416	0	Low	Low
TCGA-DD-AADM	1	12	67.6728	0.2209	High	High
TCGA-DD-A11B	1	14	31.1815	0	Low	Low
TCGA-RC-A6M5	0	15	40.0019	0	Low	Low
TCGA-DD-AAC8	1	16	52.6449	2.3379	High	High
TCGA-EP-A2KC	1	19	88.1368	6.7161	High	High
TCGA-BW-A5NO	0	20	58.041	30.542	High	High
TCGA-5C-AAPD	0	20	69.2057	19.8035	High	High
TCGA-ZP-A9D1	0	21	28.6231	0.3331	Low	High
TCGA-RC-A6M4	0	22	51.5695	0	High	Low
TCGA-T1-A6J8	0	23	57.6258	16.6994	High	High
TCGA-G3-AAV4	1	27	34.8678	0	Low	Low
TCGA-WQ-A9G7	0	30	92.4586	0.039	High	Low
TCGA-GJ-A6C0	1	31	45.6006	35.6596	Low	High
TCGA-BC-A10Z	1	34	51.3112	29.9517	High	High
TCGA-2Y-A9HA	1	36	57.0664	12.3374	High	High
TCGA-DD-A73E	0	44	56.6093	0	High	Low
TCGA-5R-AAAM	1	46	40.9537	1.4382	Low	High
TCGA-UB-A7MD	1	52	72.6327	15.7307	High	High
TCGA-G3-A7M9	1	56	60.4697	2.1217	High	High
TCGA-ED-A8O6	1	56	71.5668	0	High	Low
TCGA-G3-AAV6	1	65	64.2831	0.0265	High	Low
TCGA-KR-A7K0	1	65	33.2847	0.0537	Low	High
TCGA-GJ-A9DB	1	67	51.2312	11.5123	High	High
TCGA-DD-A11A	0	79	78.7825	0.7762	High	High
TCGA-CC-5260	1	87	61.8665	0.039	High	Low
TCGA-BC-A10W	1	91	68.2115	0	High	Low
TCGA-HP-A5MZ	1	91	45.601	0	Low	Low
TCGA-QA-A7B7	0	94	57.6253	83.7544	High	High
TCGA-CC-5261	1	97	55.6701	0	High	Low
TCGA-CC-A1HT	1	101	57.5677	7.8898	High	High
TCGA-CC-5264	1	102	75.6073	9.8193	High	High
TCGA-CC-5262	1	103	66.3478	20.5106	High	High
TCGA-DD-AACL	1	107	64.8423	55.0349	High	High
TCGA-DD-AADF	1	115	44.5508	50.7094	Low	High
TCGA-CC-5263	1	129	132.628	13.5373	High	High
TCGA-CC-5258	1	129	21.524	0	Low	Low
TCGA-DD-AAD0	0	137	53.2101	0.0556	High	High
TCGA-CC-A8HT	1	140	64.3769	65.2843	High	High
TCGA-DD-AAE6	0	141	66.9277	4.0486	High	High
TCGA-BC-A112	1	153	71.2989	0	High	Low
TCGA-DD-AACX	0	170	56.9284	0.1333	High	High
TCGA-DD-A39Y	1	171	76.241	0.0612	High	High
TCGA-DD-AACZ	1	171	40.264	34.8729	Low	High
TCGA-G3-A3CI	0	180	36.5242	0	Low	Low
TCGA-DD-A1EI	0	183	70.864	0	High	Low
TCGA-FV-A3R2	1	194	65.0283	0	High	Low
TCGA-DD-AACH	1	195	33.9967	0.0603	Low	High
TCGA-CC-A9FS	0	211	40.5692	0	Low	Low
TCGA-UB-A7MF	1	214	88.1725	0	High	Low
TCGA-CC-A7IE	1	217	56.1885	0	High	Low
TCGA-CC-A123	0	219	53.9172	0.0294	High	Low
TCGA-DD-A119	1	223	55.9522	0	High	Low
TCGA-MR-A520	0	229	29.2108	0	Low	Low
TCGA-DD-A3A1	1	233	52.6989	1.6586	High	High
TCGA-FV-A3I1	1	247	36.4129	12.4365	Low	High
TCGA-CC-A9FW	0	248	44.4322	3.061	Low	High
TCGA-CC-5259	0	250	42.3376	7.4365	Low	High
TCGA-2Y-A9HB	0	260	27.9176	2.7373	Low	High
TCGA-4R-AA8I	1	262	50.1529	22.7116	High	High
TCGA-CC-A7IK	1	262	43.1665	14.8169	Low	High
TCGA-CC-A5UE	1	272	89.8412	2.0221	High	High
TCGA-CC-A7IL	1	278	71.6714	1.4094	High	High
TCGA-CC-A8HV	1	279	90.7975	0	High	Low
TCGA-DD-A73B	1	283	40.8295	0.3311	Low	High
TCGA-MI-A75C	0	291	53.0168	0.0257	High	Low
TCGA-ED-A66Y	1	296	39.5833	0	Low	Low
TCGA-CC-A7IG	1	299	152.624	0.1295	High	High
TCGA-CC-A8HS	1	300	62.8327	0	High	Low
TCGA-CC-A3M9	1	300	43.3271	0.0487	Low	Low
TCGA-CC-A3MA	1	303	75.8049	0	High	Low
TCGA-EP-A3JL	0	303	59.7302	0.3207	High	High
TCGA-CC-A5UD	1	304	62.8175	0	High	Low
TCGA-BC-A10R	1	308	48.5146	0	Low	Low
TCGA-UB-AA0V	0	314	15.4846	0	Low	Low
TCGA-CC-A3MB	1	315	73.3858	0	High	Low
TCGA-5C-A9VH	0	322	70.8532	0	High	Low
TCGA-UB-AA0U	0	327	51.3432	0	High	Low
TCGA-5C-A9VG	0	328	55.1645	0	High	Low
TCGA-MR-A8JO	0	330	45.7316	0	Low	Low
TCGA-ZS-A9CG	0	341	43.5479	0	Low	Low
TCGA-CC-A8HU	1	344	81.1884	28.5354	High	High
TCGA-WJ-A86L	0	345	80.0037	21.0638	High	High
TCGA-CC-A5UC	1	347	64.1548	0	High	Low
TCGA-DD-AAC9	0	347	30.4425	0	Low	Low
TCGA-DD-A1EE	1	349	37.3705	0	Low	Low
TCGA-G3-AAV5	0	354	90.3445	0	High	Low
TCGA-2Y-A9H6	0	357	50.7079	0	High	Low
TCGA-G3-AAV1	1	359	26.8428	0	Low	Low
TCGA-K7-AAU7	0	359	52.9209	21.5809	High	High
TCGA-G3-AAV7	0	361	107.211	0	High	Low
TCGA-G3-A7M7	0	361	65.1932	0	High	Low
TCGA-EP-A3RK	0	363	77.0985	29.8832	High	High
TCGA-CC-A3MC	0	363	70.9436	0	High	Low
TCGA-DD-AACF	1	365	45.4364	0.0256	Low	Low
TCGA-CC-A7IH	0	365	30.7259	0.0451	Low	Low
TCGA-LG-A9QD	0	366	25.9311	0	Low	Low
TCGA-FV-A3R3	1	366	49.2563	0	High	Low
TCGA-G3-AAV2	0	372	38.1564	0	Low	Low
TCGA-DD-A4NQ	1	373	63.0136	13.7985	High	High
TCGA-DD-AACD	1	381	53.6216	0	High	Low
TCGA-CC-A7IJ	0	382	41.0256	0.0233	Low	Low
TCGA-BC-A69I	0	387	32.1062	0	Low	Low
TCGA-LG-A6GG	0	387	28.2424	1.719	Low	High
TCGA-ED-A7PY	0	390	48.7771	0	Low	Low
TCGA-DD-A1EF	1	394	32.3355	0	Low	Low
TCGA-WQ-AB4B	0	395	45.926	0	Low	Low
TCGA-ZP-A9D4	0	395	49.8027	0.1923	High	High
TCGA-3K-AAZ8	0	396	64.4867	0	High	Low
TCGA-CC-A7II	0	399	59.8239	5.1097	High	High
TCGA-ED-A7XP	0	400	43.837	0	Low	Low
TCGA-ED-A66X	0	406	95.931	0	High	Low
TCGA-ED-A8O5	0	406	26.5081	0	Low	Low
TCGA-ED-A82E	0	408	47.3287	0	Low	Low
TCGA-BD-A3EP	0	409	59.0771	19.0475	High	High
TCGA-DD-AA3A	1	410	93.0813	0	High	Low
TCGA-YA-A8S7	1	412	65.7252	3.3267	High	High
TCGA-G3-AAV3	0	412	35.4791	0	Low	Low
TCGA-DD-AACP	0	415	60.4794	0.3582	High	High
TCGA-DD-A1EL	1	415	50.9183	38.1497	High	High
TCGA-G3-A25S	1	416	60.4567	85.2338	High	High
TCGA-DD-A3A7	1	419	117.975	0	High	Low
TCGA-ED-A627	0	423	26.2195	0.1295	Low	High
TCGA-LG-A9QC	0	425	30.0314	0	Low	Low
TCGA-DD-AADC	1	425	147.506	0	High	Low
TCGA-ED-A7XO	0	427	41.0253	0.5228	Low	High
TCGA-G3-A7M8	0	430	23.4702	0.0492	Low	Low
TCGA-DD-AACQ	1	432	73.1897	0.0476	High	Low
TCGA-DD-AADQ	0	436	32.3956	0.1343	Low	High
TCGA-ES-A2HT	1	438	37.0612	0	Low	Low
TCGA-BC-A69H	0	444	119.953	32.3898	High	High
TCGA-G3-A7M5	0	447	37.8504	3.6576	Low	High
TCGA-5R-AA1D	0	449	25.8116	0	Low	Low
TCGA-G3-A25Y	1	452	64.0025	0	High	Low
TCGA-DD-AADO	0	453	83.0538	0	High	Low
TCGA-DD-AADP	0	458	33.2429	0.0538	Low	High
TCGA-RC-A7SH	0	468	176.034	0	High	Low
TCGA-DD-AACG	1	469	45.1889	44.7745	Low	High
TCGA-RC-A7SK	0	472	83.3499	21.5997	High	High
TCGA-DD-AADS	0	474	37.8124	0	Low	Low
TCGA-G3-AAV0	0	476	33.976	0.2703	Low	High
TCGA-DD-AAEB	0	478	32.1914	0.6983	Low	High
TCGA-G3-AAUZ	0	480	55.222	20.7023	High	High
TCGA-UB-A7ME	0	486	56.8829	0	High	Low
TCGA-UB-A7MC	0	500	48.6748	4.6778	Low	High
TCGA-MI-A75E	0	507	36.4105	0.0729	Low	High
TCGA-K7-A6G5	0	512	48.2653	0.7329	Low	High
TCGA-K7-A5RG	0	519	53.6485	25.1669	High	High
TCGA-G3-A5SM	0	520	52.9691	2.8555	High	High
TCGA-5R-AA1C	0	520	23.2685	31.9846	Low	High
TCGA-DD-A3A3	1	535	94.2309	0	High	Low
TCGA-O8-A75V	0	538	76.152	21.4583	High	High
TCGA-BC-A5W4	1	547	68.4851	0.0321	High	Low
TCGA-DD-AAE1	0	552	39.376	22.584	Low	High
TCGA-DD-AADU	0	554	33.9825	0	Low	Low
TCGA-DD-AAE0	0	555	105.45	0	High	Low
TCGA-2Y-A9H5	1	555	51.1347	0	High	Low
TCGA-DD-AADY	0	555	36.6664	0.042	Low	Low
TCGA-WX-AA47	1	556	52.2753	0	High	Low
TCGA-DD-A1EK	1	558	56.0534	11.2846	High	High
TCGA-BC-A8YO	0	562	49.5403	8.2757	High	High
TCGA-DD-AAD1	0	564	30.2169	0	Low	Low
TCGA-DD-AAE3	0	566	28.962	1.8815	Low	High
TCGA-EP-A12J	0	570	27.2024	0	Low	Low
TCGA-DD-AADV	0	574	45.0854	12.7961	Low	High
TCGA-DD-AAEA	0	575	72.277	0.0555	High	High
TCGA-RC-A7SF	0	579	37.6867	16.4132	Low	High
TCGA-FV-A2QR	1	581	72.4563	16.3334	High	High
TCGA-G3-A3CK	0	585	35.5207	0.1087	Low	High
TCGA-DD-AADW	0	587	43.1654	0.0211	Low	Low
TCGA-RC-A7SB	0	588	62.1634	48.2387	High	High
TCGA-G3-A3CJ	0	594	29.2888	0	Low	Low
TCGA-EP-A2KB	1	596	47.2246	0	Low	Low
TCGA-DD-A39Z	1	601	59.129	0.2188	High	High
TCGA-UB-A7MB	0	601	60.6276	0	High	Low
TCGA-DD-A1EC	0	602	39.6023	0	Low	Low
TCGA-EP-A26S	0	608	33.4366	23.7585	Low	High
TCGA-DD-AAE4	0	608	28.1579	74.2785	Low	High
TCGA-DD-A3A4	1	612	37.6126	0	Low	Low
TCGA-WX-AA44	0	615	96.4119	0	High	Low
TCGA-G3-A5SL	0	621	40.4223	0	Low	Low
TCGA-EP-A2KA	1	627	71.7193	0	High	Low
TCGA-MI-A75I	0	630	87.2245	32.5349	High	High
TCGA-K7-A5RF	0	631	22.8079	0.0513	Low	Low
TCGA-G3-A7M6	0	632	100.213	27.4189	High	High
TCGA-2Y-A9H8	1	633	55.6349	0	High	Low
TCGA-DD-AADL	0	636	63.7569	33.9728	High	High
TCGA-DD-AAE2	0	638	28.0728	26.0384	Low	High
TCGA-PD-A5DF	1	639	58.3767	0.2164	High	High
TCGA-RC-A7S9	0	640	43.0086	0	Low	Low
TCGA-DD-A39V	1	643	36.0735	24.3146	Low	High
TCGA-DD-AAE7	0	644	22.1826	0.3703	Low	High
TCGA-CC-A7IF	1	649	77.5639	0	High	Low
TCGA-G3-A25Z	0	655	66.0816	16.3006	High	High
TCGA-DD-AAD2	0	658	34.2486	0	Low	Low
TCGA-DD-A4NE	1	660	33.9876	0	Low	Low
TCGA-DD-A11C	0	662	40.2983	15.089	Low	High
TCGA-G3-A6UC	0	671	32.4732	0	Low	Low
TCGA-DD-AAD6	0	672	52.9199	0.0996	High	High
TCGA-G3-A3CG	0	673	50.3204	10.0286	High	High
TCGA-BC-A3KG	0	680	26.7039	88.0096	Low	High
TCGA-ES-A2HS	1	688	62.605	0	High	Low
TCGA-DD-A73D	0	693	78.6231	0.8825	High	High
TCGA-XR-A8TF	1	693	34.1868	2.3031	Low	High
TCGA-2Y-A9H9	0	697	49.779	1.8681	High	High
TCGA-G3-A5SJ	0	698	72.1131	16.2057	High	High
TCGA-MI-A75G	0	698	27.6058	12.9666	Low	High
TCGA-DD-A73C	0	701	40.079	0	Low	Low
TCGA-ZP-A9CZ	0	706	67.2254	0	High	Low
TCGA-BC-A10Y	1	711	52.7137	19.9842	High	High
TCGA-DD-AAEG	0	719	71.9918	0	High	Low
TCGA-DD-AAE9	0	722	47.8162	11.9057	Low	High
TCGA-2Y-A9GS	1	724	74.073	14.9464	High	High
TCGA-DD-A73A	0	728	44.1268	2.8609	Low	High
TCGA-FV-A2QQ	0	729	101.188	0.1	High	High
TCGA-G3-A5SK	0	744	26.9901	0.029	Low	Low
TCGA-MI-A75H	0	747	48.7736	0	Low	Low
TCGA-HP-A5N0	1	752	45.2625	0	Low	Low
TCGA-WX-AA46	0	756	18.0899	0	Low	Low
TCGA-2Y-A9GY	1	757	74.3472	63.6255	High	High
TCGA-DD-AAED	0	763	55.5938	0.0398	High	Low
TCGA-ZP-A9D2	1	765	91.175	2.48	High	High
TCGA-G3-A5SI	1	768	45.7276	0	Low	Low
TCGA-BC-A10X	1	770	18.6864	0	Low	Low
TCGA-G3-A3CH	0	780	34.5691	0	Low	Low
TCGA-ZP-A9CY	0	782	23.0862	1.5902	Low	High
TCGA-DD-AAEH	0	784	30.8984	0	Low	Low
TCGA-NI-A8LF	0	799	38.3188	0.022	Low	Low
TCGA-DD-A4NG	1	802	35.012	0.1539	Low	High
TCGA-DD-AAEE	0	810	58.4165	0.0908	High	High
TCGA-DD-A4NI	0	816	20.9625	0	Low	Low
TCGA-ED-A4XI	0	819	28.3443	0	Low	Low
TCGA-DD-A39W	1	827	30.1933	0	Low	Low
TCGA-KR-A7K2	0	829	54.551	0	High	Low
TCGA-BC-A10T	1	837	51.4761	25.6033	High	High
TCGA-BC-A10U	1	837	35.3944	17.1404	Low	High
TCGA-2Y-A9GZ	1	848	24.9989	15.0083	Low	High
TCGA-UB-A7MA	0	848	68.6515	0	High	Low
TCGA-FV-A3I0	0	848	63.2377	0	High	Low
TCGA-BC-4073	0	849	54.486	25.061	High	High
TCGA-ED-A5KG	0	854	34.105	0.0311	Low	Low
TCGA-G3-A25V	0	860	43.2756	1.9391	Low	High
TCGA-GJ-A3OU	0	879	73.3654	0	High	Low
TCGA-DD-AADN	0	898	62.1645	16.6706	High	High
TCGA-XR-A8TG	0	898	34.1104	30.4241	Low	High
TCGA-DD-A4NN	1	899	79.343	0	High	Low
TCGA-KR-A7K8	0	906	79.0941	22.2288	High	High
TCGA-ED-A459	0	910	64.6585	0	High	Low
TCGA-DD-A4NH	0	917	68.6569	0	High	Low
TCGA-XR-A8TE	0	925	24.5933	0.0249	Low	Low
TCGA-DD-A4NJ	0	928	47.9135	10.0024	Low	High
TCGA-DD-A3A9	1	931	130.483	0	High	Low
TCGA-DD-A4NF	0	942	23.868	0	Low	Low
TCGA-KR-A7K7	0	951	70.5825	30.3532	High	High
TCGA-DD-A4NB	0	989	28.9016	0	Low	Low
TCGA-DD-A1EJ	1	1005	74.3369	37.2718	High	High
TCGA-DD-A4NA	0	1008	42.4674	7.3884	Low	High
TCGA-XR-A8TD	0	1030	75.3618	30.4745	High	High
TCGA-DD-AADK	0	1049	41.3733	0	Low	Low
TCGA-DD-AADJ	0	1066	44.6247	29.4993	Low	High
TCGA-DD-AAEK	0	1067	33.2015	0.7362	Low	High
TCGA-DD-AADI	0	1085	69.2202	0	High	Low
TCGA-DD-A73F	0	1085	41.393	24.0417	Low	High
TCGA-ZP-A9CV	1	1088	41.404	0.0559	Low	High
TCGA-ZP-A9D0	0	1091	37.4842	0	Low	Low
TCGA-RG-A7D4	0	1098	61.3223	38.8821	High	High
TCGA-BD-A3ER	0	1115	35.2037	0.1583	Low	High
TCGA-BC-A10Q	1	1135	57.8583	0.0534	High	High
TCGA-DD-AADG	0	1145	37.0389	31.6995	Low	High
TCGA-DD-A114	1	1149	112.655	0	High	Low
TCGA-2Y-A9H7	0	1168	38.4395	25.8563	Low	High
TCGA-DD-A4NK	1	1210	29.8292	0.4651	Low	High
TCGA-DD-AAD8	0	1219	44.451	11.8907	Low	High
TCGA-2Y-A9H1	1	1229	46.6537	2.7412	Low	High
TCGA-DD-AADD	0	1231	42.5367	19.3424	Low	High
TCGA-DD-AADA	0	1233	31.8543	0.0256	Low	Low
TCGA-ZS-A9CE	0	1241	60.1522	28.5557	High	High
TCGA-DD-AADB	0	1242	54.1732	16.3298	High	High
TCGA-2Y-A9GW	1	1271	38.816	0.4846	Low	High
TCGA-DD-AAD3	0	1295	38.524	7.1832	Low	High
TCGA-DD-AACN	0	1302	41.0556	0	Low	Low
TCGA-XR-A8TC	0	1339	43.9102	0	Low	Low
TCGA-DD-AAD5	0	1345	89.0645	0.6459	High	High
TCGA-BC-A216	0	1351	47.7244	20.4448	Low	High
TCGA-BD-A2L6	0	1363	54.585	39.9846	High	High
TCGA-DD-A1EG	1	1372	69.4275	23.1551	High	High
TCGA-ZS-A9CD	1	1386	65.197	0	High	Low
TCGA-BC-A217	1	1397	50.8829	53.413	High	High
TCGA-BC-A10S	1	1423	45.6164	0	Low	Low
TCGA-DD-AACW	0	1424	31.9599	0	Low	Low
TCGA-DD-AACY	0	1450	38.7492	0.0485	Low	Low
TCGA-2Y-A9H4	0	1452	71.9085	15.5006	High	High
TCGA-BC-4072	1	1490	54.6287	7.6792	High	High
TCGA-DD-A1EH	0	1495	32.0881	0	Low	Low
TCGA-2Y-A9H3	0	1516	79.7817	0	High	Low
TCGA-DD-AACV	0	1531	34.1252	24.5045	Low	High
TCGA-DD-AAEI	0	1531	35.8586	2.142	Low	High
TCGA-G3-A25T	0	1553	64.2334	0	High	Low
TCGA-DD-A11D	1	1560	37.9258	4.3614	Low	High
TCGA-DD-AACT	0	1562	48.4883	0.5648	Low	High
TCGA-DD-AACU	0	1567	85.1269	9.9722	High	High
TCGA-DD-AACI	0	1618	50.5781	0	High	Low
TCGA-DD-A116	1	1622	56.4724	0	High	Low
TCGA-2Y-A9GT	1	1624	22.08	3.4686	Low	High
TCGA-DD-AAW3	0	1633	38.7115	0	Low	Low
TCGA-G3-A25U	0	1636	40.6042	2.4166	Low	High
TCGA-DD-AACC	1	1685	31.944	0.0688	Low	High
TCGA-DD-A39X	1	1694	172.244	0	High	Low
TCGA-DD-A4NL	0	1711	19.4695	0	Low	Low
TCGA-DD-AAVX	0	1718	23.2239	0	Low	Low
TCGA-2Y-A9H2	0	1731	78.8653	0.4889	High	High
TCGA-G3-A25X	0	1779	97.2184	0	High	Low
TCGA-NI-A4U2	1	1791	39.1989	0.0666	Low	High
TCGA-DD-AACS	0	1804	61.1241	0	High	Low
TCGA-DD-AAVS	0	1823	41.8306	0	Low	Low
TCGA-FV-A23B	1	1852	24.9993	0	Low	Low
TCGA-DD-AAW2	0	1855	31.1646	0	Low	Low
TCGA-DD-AACO	0	1876	48.2401	0	Low	Low
TCGA-DD-AAVZ	0	1900	39.9967	0	Low	Low
TCGA-2Y-A9GU	0	1939	39.6112	0	Low	Low
TCGA-DD-AAVY	0	1970	36.4164	0	Low	Low
TCGA-DD-AAW1	0	1989	19.366	0	Low	Low
TCGA-DD-AAW0	0	2015	39.2981	0	Low	Low
TCGA-DD-A1EB	0	2017	30.2534	0	Low	Low
TCGA-DD-AADR	0	2028	52.3813	0.3573	High	High
TCGA-DD-AACJ	0	2102	124.558	4.0606	High	High
TCGA-BC-A110	1	2116	21.2562	1.1547	Low	High
TCGA-DD-A3A2	1	2131	29.5962	0.3688	Low	High
TCGA-DD-AACE	0	2184	50.6362	0.1384	High	High
TCGA-DD-AAVU	0	2202	78.5236	0	High	Low
TCGA-DD-A4NO	0	2245	57.4613	0	High	Low
TCGA-DD-A1ED	0	2301	17.9232	0.0552	Low	High
TCGA-DD-AACA	0	2301	66.6214	23.7246	High	High
TCGA-DD-AAVW	0	2317	41.4244	0	Low	Low
TCGA-DD-AACB	0	2324	58.1766	23.7646	High	High
TCGA-DD-A4NV	0	2398	30.5986	0.6908	Low	High
TCGA-ZS-A9CF	0	2412	28.9951	14.2789	Low	High
TCGA-DD-A1EA	0	2415	35.8844	11.5909	Low	High
TCGA-DD-A113	0	2425	45.7009	0	Low	Low
TCGA-2Y-A9GX	0	2442	28.9235	2.1051	Low	High
TCGA-DD-AAVV	0	2455	58.6425	0.0294	High	Low
TCGA-DD-A4NS	1	2456	36.4299	5.6179	Low	High
TCGA-FV-A4ZP	1	2486	114.725	0.033	High	Low
TCGA-DD-AAVR	0	2513	39.6715	0	Low	Low
TCGA-2Y-A9GV	1	2532	26.5598	0	Low	Low
TCGA-DD-A115	1	2542	43.4792	0.3706	Low	High
TCGA-DD-AAVQ	0	2728	51.1588	0	High	Low
TCGA-DD-A4ND	0	2746	27.119	26.845	Low	High
TCGA-DD-AAVP	0	2752	47.5208	0	Low	Low
TCGA-DD-A3A5	1	3125	57.426	47.9394	High	High
TCGA-DD-A3A6	1	3258	74.6636	0.0327	High	Low
TCGA-DD-A4NP	0	3308	42.998	0	Low	Low
TCGA-DD-A118	0	3437	75.8989	0	High	Low
TCGA-DD-A73G	0	3478	54.6632	0	High	Low
TCGA-2Y-A9H0	0	3675	79.9102	16.0378	High	High
Table legend: This table summarizes the survival curve data, including key identifiers and their associated gene or protein markers—FUSTAT and FUTIME, as well as the expression levels of SLC25A39 and COX7B2. It provides an overview of the data used to assess the survival analysis in this study.

## Sheet: ICGC-HCC
SurvivalCurve_Data
id	fustat	futime	COX7B2	SLC25A39	COX7B2	SLC25A39
DO227643	0	1260	0.120128	42.7045	Low	Low
DO227801	0	660	0	54.2649	Low	Low
DO23508	0	390	37.1139	130.464	High	High
DO23509	1	780	5.52517	68.2807	High	High
DO23510	0	870	20.1287	80.2947	High	High
DO23511	1	180	4.58638	143.025	High	High
DO23512	0	1260	0.457597	91.0819	High	High
DO23513	0	1200	35.0868	87.3411	High	High
DO23514	0	1290	2.39612	37.1199	High	Low
DO23515	0	1230	0	87.9271	Low	High
DO23516	1	20	0	66.0243	Low	Low
DO23517	0	1200	0.302319	24.0114	High	Low
DO23518	0	1320	11.454	92.7821	High	High
DO23519	0	630	0	202.207	Low	High
DO23521	0	1110	9.68044	59.7046	High	Low
DO23523	0	1080	0	48.9829	Low	Low
DO23524	0	1050	0	60.3885	Low	Low
DO23525	0	1050	8.49982	161.618	High	High
DO23526	0	1050	13.1908	188.866	High	High
DO23527	0	1050	0	30.7605	Low	Low
DO23528	0	1020	0	77.4165	Low	High
DO23529	0	930	0	41.7128	Low	Low
DO23530	1	180	0	32.6948	Low	Low
DO23531	0	900	0	15.1383	Low	Low
DO23532	0	960	11.8372	115.094	High	High
DO23533	0	900	0	101.388	Low	High
DO23534	0	840	15.2261	55.4654	High	Low
DO23535	0	960	0	71.3268	Low	High
DO23536	0	930	7.32458	47.3561	High	Low
DO23537	1	900	0	88.8415	Low	High
DO23538	0	450	0	19.5247	Low	Low
DO23539	0	1110	9.49424	81.9898	High	High
DO23540	0	750	3.93197	283.849	High	High
DO23541	0	930	6.11672	54.8151	High	Low
DO23542	0	960	0	53.6875	Low	Low
DO23543	0	1020	0	61.0072	Low	Low
DO23544	0	960	0.359474	32.5898	High	Low
DO23545	1	570	16.2929	77.8278	High	High
DO23546	0	1050	5.53649	107.411	High	High
DO23547	0	1020	0	74.885	Low	High
DO23548	0	840	0	44.2046	Low	Low
DO23549	0	990	0.099409	64.9454	Low	Low
DO23550	0	990	0	30.763	Low	Low
DO23551	1	150	0	20.1207	Low	Low
DO23552	0	810	0.147135	72.8774	Low	High
DO45091	1	1320	2.38958	48.4184	High	Low
DO45092	1	1200	22.9565	112.73	High	High
DO45093	1	720	0	72.4963	Low	High
DO45094	0	1650	1.1516	31.8389	High	Low
DO45095	0	1620	0.11147	74.7048	Low	High
DO45096	1	1290	21.186	41.3093	High	Low
DO45097	0	1620	0	39.953	Low	Low
DO45099	0	1590	4.85198	66.7265	High	High
DO45101	0	1680	0.376727	78.3847	High	High
DO45103	0	450	0	64.3734	Low	Low
DO45105	0	1680	0	122.339	Low	High
DO45107	0	1710	2.12996	69.531	High	High
DO45109	0	1590	2.17961	62.1197	High	Low
DO45111	0	1590	1.19827	27.0191	High	Low
DO45113	0	1560	4.36213	48.4442	High	Low
DO45115	0	840	0.741358	61.3778	High	Low
DO45117	1	1110	4.97895	52.4406	High	Low
DO45119	1	510	37.976	85.5048	High	High
DO45121	0	1530	0	69.6047	Low	High
DO45123	1	570	0.404678	65.318	High	Low
DO45125	0	1680	3.0392	106.365	High	High
DO45127	1	420	0.188003	44.3625	Low	Low
DO45129	0	1470	0	33.2666	Low	Low
DO45131	1	360	12.226	143.157	High	High
DO45133	1	660	6.76498	53.3604	High	Low
DO45135	0	1410	3.18823	43.1672	High	Low
DO45137	0	1320	0	55.8043	Low	Low
DO45139	0	1320	17.9841	85.2794	High	High
DO45141	0	1320	5.12099	53.4844	High	Low
DO45143	0	1290	2.65906	68.9314	High	High
DO45145	1	60	18.7201	111.592	High	High
DO45147	1	720	0	102.889	Low	High
DO45149	0	1260	0	167.702	Low	High
DO45153	0	1380	0.05733	89.1265	Low	High
DO45155	0	2160	0.273493	78.1008	High	High
DO45157	0	1980	3.40197	57.4094	High	Low
DO45159	0	1470	2.3827	51.5304	High	Low
DO45161	1	540	15.9582	86.0918	High	High
DO45163	0	960	0	71.3758	Low	High
DO45165	0	690	3.79627	51.5141	High	Low
DO45167	1	1440	0	48.5379	Low	Low
DO45169	0	1350	8.4538	56.1409	High	Low
DO45171	0	600	1.22592	74.3964	High	High
DO45173	0	1170	16.4927	88.0241	High	High
DO45175	0	1140	0	50.1775	Low	Low
DO45177	0	1260	10.0513	38.8076	High	Low
DO45179	0	600	12.506	66.6659	High	High
DO45181	0	1200	0.053358	25.0885	Low	Low
DO45183	1	570	59.706	75.1528	High	High
DO45185	0	600	19.5527	88.0219	High	High
DO45187	0	1260	0	42.4989	Low	Low
DO45189	0	1200	0	54.616	Low	Low
DO45191	0	1200	0	43.3738	Low	Low
DO45193	1	120	8.70422	97.2009	High	High
DO45195	0	390	0	24.0065	Low	Low
DO45197	0	1170	10.2073	40.2334	High	Low
DO45199	0	1350	13.8571	53.2455	High	Low
DO45201	0	900	0	68.5142	Low	High
DO45203	0	1170	0	36.6723	Low	Low
DO45205	1	90	83.785	95.1663	High	High
DO45207	0	1050	0.08507	51.2365	Low	Low
DO45209	0	1350	23.5808	192.164	High	High
DO45211	0	240	0	102.749	Low	High
DO45213	0	1200	0.091632	57.5014	Low	Low
DO45215	0	1170	0	43.4709	Low	Low
DO45217	1	270	6.74937	122.477	High	High
DO45219	0	1080	11.7622	74.8372	High	High
DO45221	1	390	0	58.4435	Low	Low
DO45223	0	1020	0	63.4631	Low	Low
DO45225	0	1050	4.42206	64.3395	High	Low
DO45227	0	1020	19.9544	33.7985	High	Low
DO45229	0	990	0.270962	85.5282	Low	High
DO45231	0	930	4.33346	41.1373	High	Low
DO45233	0	900	0	29.4135	Low	Low
DO45235	0	900	0	72.9143	Low	High
DO45237	0	900	0	69.995	Low	High
DO45239	0	870	0	46.5044	Low	Low
DO45241	0	1080	0.148333	73.0229	Low	High
DO45243	0	930	0	66.3392	Low	High
DO45245	1	240	0	82.0133	Low	High
DO45247	0	210	0	35.7948	Low	Low
DO45249	0	630	0	52.2705	Low	Low
DO45251	0	900	0	53.6105	Low	Low
DO45253	0	870	0	65.3704	Low	Low
DO45255	0	720	4.50047	79.725	High	High
DO45257	0	810	0	82.614	Low	High
DO45259	0	330	0	105.271	Low	High
DO45261	0	990	5.15176	34.5509	High	Low
DO45263	1	270	9.96797	68.2407	High	High
DO45265	0	1020	26.962	33.3552	High	Low
DO45267	1	570	2.98883	83.9206	High	High
DO45269	0	750	9.83421	54.3859	High	Low
DO45273	0	480	0.982951	119.24	High	High
DO45275	1	10	29.369	124.15	High	High
DO45277	0	600	0	67.9133	Low	High
DO45279	0	1290	0	33.1392	Low	Low
DO45281	0	750	6.17162	62.2908	High	Low
DO45283	0	510	0	94.3145	Low	High
DO45285	0	480	0	64.0601	Low	Low
DO45287	0	390	0	55.1723	Low	Low
DO45289	0	360	0	77.6411	Low	High
DO45297	1	1260	0	115.993	Low	High
DO45299	0	1440	0	132.128	Low	High
DO45301	1	1440	0	115.532	Low	High
DO45303	0	990	0	59.4969	Low	Low
DO45305	0	300	0	52.316	Low	Low
DO45307	1	240	0	122.746	Low	High
DO48672	0	450	0	81.9459	Low	High
DO48674	0	1260	0	33.5762	Low	Low
DO48677	0	1140	0	32.0649	Low	Low
DO48679	0	1200	4.83325	75.7312	High	High
DO48681	0	900	32.1199	49.7075	High	Low
DO48682	1	120	0.538105	111.942	High	High
DO48693	0	900	13.314	44.9015	High	Low
DO48695	0	720	0.135182	63.0747	Low	Low
DO48697	1	810	0	126.599	Low	High
DO48700	0	810	0.258948	97.3341	Low	High
DO48701	0	780	23.4981	107.331	High	High
DO48704	0	750	12.183	94.5349	High	High
DO48706	0	870	0	53.6694	Low	Low
DO48712	0	810	0	67.3488	Low	High
DO48715	1	690	0	65.7963	Low	Low
DO48716	0	720	0	64.6079	Low	Low
DO48717	1	180	0	133.434	Low	High
DO48719	0	690	0	38.2169	Low	Low
DO48720	0	570	0	72.1913	Low	High
DO48721	0	900	5.79556	66.1684	High	High
DO48723	0	600	17.7431	54.8429	High	Low
DO48725	0	780	0	38.3033	Low	Low
DO48727	1	390	3.87057	74.1955	High	High
DO48728	0	150	2.14175	44.0367	High	Low
DO48730	0	630	4.01108	75.9822	High	High
DO48732	0	630	7.44822	96.0513	High	High
DO48733	0	600	0.228886	44.6562	Low	Low
DO48736	0	600	0	67.1258	Low	High
DO48737	0	720	21.8163	69.015	High	High
DO48741	0	240	1.68942	161.702	High	High
DO48742	0	600	0.05431	29.4125	Low	Low
DO48743	0	570	0.202408	56.4721	Low	Low
DO48746	0	570	0	55.3394	Low	Low
DO48747	0	540	13.1952	116.465	High	High
DO48751	1	480	0	67.9319	Low	High
DO48757	0	480	9.85551	54.6212	High	Low
DO48759	0	720	11.1145	67.8709	High	High
DO48760	0	690	14.0971	31.6563	High	Low
DO48761	0	870	12.4228	39.8335	High	Low
DO50774	0	720	21.9523	33.6472	High	Low
DO50776	0	690	3.87341	70.0795	High	High
DO50778	0	630	0	63.912	Low	Low
DO50783	0	480	0.056457	65.4013	Low	Low
DO50785	1	90	0	114.547	Low	High
DO50787	0	480	0.373677	26.6065	High	Low
DO50789	0	570	0	38.3144	Low	Low
DO50791	1	480	14.3972	88.6569	High	High
DO50793	0	540	2.00497	48.5577	High	Low
DO50798	1	30	0.692671	112.799	High	High
DO50799	0	540	10.7723	146.262	High	High
DO50800	0	510	0	37.0384	Low	Low
DO50802	0	930	0.227225	50.1987	Low	Low
DO50803	0	540	0.046911	37.7428	Low	Low
DO50804	0	720	7.88036	58.1775	High	Low
DO50805	0	690	0.135016	80.959	Low	High
DO50806	0	540	0	144.344	Low	High
DO50807	0	540	18.3602	31.2812	High	Low
DO50808	0	570	22.7158	77.7295	High	High
DO50809	1	720	10.318	119.88	High	High
DO50811	0	450	0	76.6732	Low	High
DO50813	0	420	0	114.776	Low	High
DO50814	0	420	16.9059	103.067	High	High
DO50815	0	150	0	68.4258	Low	High
DO50816	0	390	6.37244	95.384	High	High
DO50817	0	390	0	51.4217	Low	Low
DO50818	0	510	0.778493	48.9248	High	Low
DO50819	0	510	13.0725	58.4988	High	Low
DO50820	0	510	0.125793	35.6193	Low	Low
DO50822	0	510	0.046767	70.3796	Low	High
DO50825	0	390	11.9695	77.5007	High	High
DO50829	0	570	13.08	168.682	High	High
DO50832	0	90	21.931	94.7968	High	High
DO50839	0	330	0.235372	77.311	Low	High
DO50840	0	330	18.3218	111.531	High	High
DO50844	0	300	17.4694	47.8799	High	Low
DO50845	0	210	9.66988	82.4284	High	High
DO50850	0	720	1.59171	30.695	High	Low
DO50855	0	570	0	79.0226	Low	High
DO50857	0	210	2.20083	35.6371	High	Low
DO50859	0	180	0	58.8178	Low	Low
Table legend: This table summarizes the survival curve data, including key identifiers and their associated gene or protein markers—FUSTAT and FUTIME, as well as the expression levels of SLC25A39 and COX7B2. It provides an overview of the data used to assess the survival analysis in this study.
