# Supplementary material for: SLC25A39 regulates Hedgehog signaling to promote tumor progression and sorafenib resistance in hepatocellular carcinoma
Source: Sci Rep. 2025 Oct 15;15:36061. doi: 10.1038/s41598-025-20008-7 (PMC12528477; doi:10.1038/s41598-025-20008-7)
Supplement: Supplementary file 3 — Supplementary Information 3. [file 41598_2025_20008_MOESM3_ESM.xlsx]

## Sheet: GSE189903-All_cell_diff
Summary of GSE189903-All Cell Differential Analysis
	p_val	avg_log2FC	pct.1	pct.2	p_val_adj
CTSZ	2.25233170060029e-193	-0.492114	0.107	0.252	5.83016060700386e-189
TMEM176B	4.98072123903458e-190	-0.657838	0.093	0.227	1.2892596927241e-185
CTSH	1.20596894618681e-184	-0.546217	0.107	0.246	3.12165061720457e-180
GRN	7.36474693694726e-184	-0.930148	0.162	0.312	1.9063647446288e-179
SERPINA1	8.46275307791292e-183	-0.982115	0.123	0.263	2.19058363421776e-178
CPVL	1.06467929702464e-181	-0.505455	0.072	0.196	2.75592236034827e-177
CST3	3.14175179302541e-180	-1.06933	0.199	0.346	8.13242451624628e-176
ALDH2	3.1641114307761e-179	-0.369445	0.053	0.165	8.19030243856393e-175
PRKACB	1.00681646587659e-178	0.770655594768002	0.242	0.124	2.60614442192156e-174
TMEM176A	6.27118592190093e-175	-0.51816	0.085	0.212	1.62329647588405e-170
ANXA5	1.1278453433008e-174	-0.447583	0.219	0.387	2.91942767113412e-170
LYZ	5.32835031054142e-173	-1.92902	0.111	0.239	1.37924347788365e-168
FBP1	2.97079686806168e-172	-0.80506	0.053	0.161	7.68990769297766e-168
NPC2	1.02062154513453e-171	-0.702983	0.207	0.362	2.64187886958072e-167
PCBD1	3.23077413827096e-170	-0.323217	0.089	0.218	8.36285885691438e-166
HNMT	1.99889095162345e-169	-0.218518	0.061	0.174	5.17412922827729e-165
CD63	7.77700805016167e-169	-0.512614	0.25	0.416	2.01307853378435e-164
RNF130	1.02946734106313e-167	-0.379686	0.102	0.235	2.6647762123419e-163
ANXA2	9.64930175759024e-166	-0.537864	0.226	0.386	2.49772175995223e-161
HLA-DQB1	4.10110598578918e-162	-0.818128	0.157	0.297	1.06157128442153e-157
RAB32	4.16735306488611e-162	-0.201947	0.051	0.157	1.07871934084577e-157
CSNK1A1	1.61507646262531e-161	0.759329513922378	0.373	0.273	4.18062542350561e-157
TGFBI	2.64403407050699e-161	-0.373287	0.079	0.198	6.84408219150735e-157
HLA-DRB5	4.02738500992275e-161	-0.999637	0.16	0.297	1.0424886098185e-156
CRTAP	2.29360845476766e-159	-0.238067	0.12	0.26	5.93700548516609e-155
PLBD1	9.16790806427395e-159	-0.381196	0.048	0.148	2.37311300243731e-154
HLA-DRA	2.50681969939712e-158	-1.10033	0.19	0.328	6.48890279188945e-154
CD68	3.51609271321654e-158	-0.695249	0.091	0.21	9.10140598816102e-154
TYMP	5.00719848605552e-156	-0.476454	0.177	0.326	1.29611332811547e-151
IFITM3	9.47104060293046e-156	-0.545414	0.223	0.382	2.45157886006855e-151
BLVRB	1.3537059374224e-155	-0.263537	0.09	0.214	3.50406781901788e-151
LGALS1	1.96667734588232e-155	-0.640355	0.281	0.438	5.09074430981639e-151
RAB31	5.15417578609368e-154	-0.398132	0.081	0.196	1.33415840223035e-149
SPI1	5.80243849783773e-154	-0.573425	0.087	0.203	1.5019612051653e-149
YWHAH	5.31602136787388e-153	-0.50267	0.182	0.331	1.37605213107415e-148
KLF4	2.0980294159144e-152	-0.377412	0.076	0.189	5.43074914309442e-148
HLA-DRB1	2.16539804444591e-152	-0.988028	0.229	0.371	5.60513283804824e-148
CSTA	2.50886480119459e-152	-0.232327	0.035	0.124	6.49419653789219e-148
NCF2	2.52897621929699e-151	-0.306736	0.058	0.161	6.54625494365027e-147
SMCO4	6.31761903728224e-151	-0.182654	0.058	0.163	1.63531568780051e-146
CEBPD	8.98005034345747e-151	-0.298921	0.087	0.206	2.32448603140397e-146
S100A11	1.07020689312119e-150	-0.695537	0.346	0.496	2.77023054284419e-146
APLP2	3.71925850451227e-150	-0.358693	0.131	0.267	9.62730063893001e-146
PTMS	2.46286527462438e-149	-0.357262	0.153	0.297	6.3751267633652e-145
CTSB	2.96619490819391e-149	-0.696483	0.219	0.367	7.67799551985994e-145
MGST2	5.37244600624901e-149	-0.166925	0.059	0.164	1.39065764871756e-144
GLUL	4.53911965197746e-148	-0.610655	0.165	0.305	1.17495112191437e-143
HLA-DPA1	7.3633216942529e-148	-0.896562	0.24	0.381	1.90599582055736e-143
EIF4EBP1	1.48832215187164e-147	-0.180744	0.09	0.211	3.85252189011975e-143
HCK	1.90318729589903e-147	-0.282958	0.054	0.153	4.92640031543463e-143
MNDA	4.1734395841454e-147	-0.386939	0.057	0.157	1.08029483635604e-142
CAMK1	5.37346824390785e-147	-0.232246	0.071	0.181	1.39092225493555e-142
HLA-DQA1	1.03298644869797e-146	-0.843132	0.138	0.265	2.6738854224547e-142
RASSF4	2.62332042795757e-146	-0.20291	0.07	0.179	6.79046492776817e-142
TNFSF13	4.14059422048647e-146	-0.293568	0.044	0.136	1.07179281397292e-141
CREG1	1.58942095869996e-145	-0.219058	0.081	0.196	4.11421615159485e-141
GRINA	3.19162185037116e-145	-0.364508	0.181	0.33	8.26151315968575e-141
CD14	5.1674465630013e-145	-0.699383	0.081	0.192	1.33759354283289e-140
APOC1	2.94382765973652e-144	-0.861582	0.142	0.272	7.62009789722797e-140
SCPEP1	2.87484585442623e-143	-0.241375	0.086	0.202	7.4415384941823e-139
SULT1A1	2.27129861218944e-142	-0.178233	0.05	0.146	5.87925645765236e-138
LST1	8.86878180687116e-142	-0.479672	0.102	0.218	2.2956841707086e-137
HLA-DPB1	8.12746100164709e-141	-0.846205	0.233	0.37	2.10379328027635e-136
PPIF	1.19446998077466e-140	-0.209121	0.076	0.186	3.0918855452352e-136
TSPAN4	3.73660671565217e-140	-0.18263	0.061	0.163	9.67220648346564e-136
FUCA2	2.98510993250077e-139	-0.141239	0.067	0.172	7.72695706027823e-135
NEK6	3.43153117005277e-139	-0.138777	0.041	0.131	8.88251843368159e-135
GSN	5.65544815086063e-139	-0.372325	0.114	0.238	1.46391275385027e-134
MS4A6A	1.15164377125938e-138	-0.511362	0.082	0.19	2.9810299019049e-134
ZNF385A	1.84979520883444e-138	-0.180779	0.046	0.139	4.78819489806795e-134
GLMP	3.01223878516289e-138	-0.179145	0.082	0.195	7.79718009539414e-134
MS4A4A	8.80631838342677e-138	-0.36398	0.053	0.148	2.27951551355002e-133
GAPDH	1.23342770388855e-137	-0.395421	0.844	0.905	3.1927276115155e-133
SYK	2.51255254556338e-137	-0.231327	0.059	0.157	6.50374226419082e-133
IFNGR2	3.09865425416811e-137	-0.214914	0.099	0.218	8.02086653691415e-133
LY86	6.90748339817534e-137	-0.264806	0.054	0.149	1.78800207761769e-132
IGSF6	6.9629871386816e-137	-0.409763	0.072	0.176	1.80236922084773e-132
LYN	1.44991874679798e-136	-0.20471	0.078	0.187	3.75311467608658e-132
FCER1G	2.98024904941393e-136	-0.815054	0.134	0.252	7.71437466440796e-132
CTNNA1	2.32139374207882e-135	-0.148189	0.076	0.184	6.00892770137104e-131
BRI3	2.46350602184955e-135	-0.24863	0.116	0.24	6.37678533755755e-131
PGD	5.9565986107677e-135	-0.224964	0.114	0.239	1.54186555039722e-130
S100A9	2.0214561522994e-134	-0.988889	0.049	0.139	5.23253925022699e-130
IL18	8.63678813499961e-134	-0.191468	0.045	0.134	2.23563260874465e-129
GCA	2.10752067580422e-133	-0.208012	0.064	0.164	5.45531726931923e-129
CD151	2.42615473931781e-133	-0.234892	0.109	0.232	6.28010154272416e-129
ATF3	3.60091384372313e-133	-0.362811	0.11	0.229	9.32096548447733e-129
RAB20	6.20893748067789e-133	-0.222794	0.057	0.152	1.60718346687347e-128
HLA-DMA	7.08175198706053e-133	-0.511945	0.18	0.313	1.83311150185062e-128
SNX10	1.67566285431236e-132	-0.194325	0.1	0.218	4.33745329838754e-128
CPPED1	2.0483626671497e-132	-0.119041	0.048	0.138	5.302186763917e-128
GLB1	3.81356305972348e-132	-0.130707	0.07	0.173	9.87140798009424e-128
IDH1	4.19315613153756e-132	-0.154882	0.065	0.166	1.0853984646485e-127
ANXA4	5.7188720700417e-132	-0.181047	0.072	0.176	1.48033003533029e-127
RTN3	9.09704005237641e-132	-0.155231	0.118	0.246	2.35476881755763e-127
PLAUR	1.16357475798535e-131	-0.709032	0.096	0.204	3.01191326104509e-127
PLXDC2	1.25560496035002e-131	-0.222068	0.065	0.164	3.25013343986602e-127
SAT1	3.34450674695982e-131	-0.390418	0.351	0.508	8.6572557145055e-127
ALDOA	4.13711006894125e-131	-0.290561	0.247	0.409	1.07089094134544e-126
PILRA	7.13846500335527e-131	-0.247827	0.047	0.135	1.84779166611851e-126
PSAP	7.66348785991967e-131	-0.624716	0.32	0.465	1.98369383254021e-126
NME2	8.34445900154774e-131	-0.220885	0.172	0.317	2.15996321255063e-126
HLA-DMB	9.48820049342759e-131	-0.317573	0.088	0.198	2.45602069772373e-126
CYBB	1.0196622044298e-130	-0.3999	0.078	0.182	2.63939561616653e-126
PMP22	1.7253233416827e-130	-0.231917	0.057	0.152	4.46599946994566e-126
GSTO1	3.12182708155793e-130	-0.235814	0.181	0.327	8.08084940061271e-126
APOE	1.41653764444797e-129	-0.754982	0.154	0.279	3.66670769265356e-125
LGALS3	1.58349713381268e-129	-0.455936	0.156	0.285	4.09888233087413e-125
HBEGF	1.7778312911091e-129	-0.513425	0.075	0.175	4.60191629703591e-125
HEXB	1.78386333521857e-129	-0.177926	0.114	0.238	4.61753024321327e-125
BLVRA	4.84314508163419e-129	-0.165428	0.089	0.2	1.25364810438101e-124
CSF1R	5.57714707671648e-129	-0.281805	0.066	0.164	1.44364452080806e-124
CXCL16	8.69708014796665e-129	-0.243785	0.069	0.169	2.25123919630117e-124
PARVB	1.50224933991974e-128	-0.130358	0.064	0.164	3.88857241638225e-124
SERPING1	3.05126773337274e-128	-0.287457	0.074	0.175	7.89820652783533e-124
TREM1	7.14092703334078e-128	-0.26255	0.026	0.099	1.84842896258026e-123
RAC1	2.04953606089842e-127	-0.417382	0.36	0.51	5.30522409363555e-123
IL13RA1	2.35522599243748e-127	-0.116136	0.047	0.135	6.09650248142442e-123
TSPO	4.07958089624592e-127	-0.512634	0.313	0.464	1.05599951499326e-122
ALOX5	9.24683769743868e-127	-0.233026	0.045	0.13	2.393543937982e-122
SMS	1.65526922971156e-126	-0.152127	0.12	0.246	4.28466440110839e-122
SLC7A7	2.42975400786157e-126	-0.212327	0.048	0.135	6.28941824934968e-122
TNFSF13B	2.79847081977636e-126	-0.266636	0.08	0.184	7.2438417169911e-122
CTSD	2.81638254906326e-126	-0.440315	0.133	0.256	7.29020622825025e-122
CAPNS1	3.07293277603127e-126	-0.169334	0.107	0.226	7.95428649075694e-122
RAB13	6.10306090871712e-126	-0.150011	0.064	0.161	1.57977731622143e-121
CD33	7.88956271988003e-126	-0.151644	0.035	0.114	2.04221331004094e-121
PRDX4	2.27312104802545e-125	-0.208019	0.111	0.23	5.88397383281387e-121
ICAM1	3.89505762135691e-125	-0.222808	0.088	0.196	1.00823566528824e-120
IFI30	1.03098389763392e-124	-0.151755	0.044	0.129	2.66870181902541e-120
LRP1	1.31787770735606e-124	-0.165906	0.073	0.175	3.41132644549115e-120
GAA	1.7893882254036e-124	-0.13824	0.066	0.163	4.63183142145723e-120
PPT1	1.86033704363014e-124	-0.286342	0.162	0.296	4.81548243743662e-120
SOD2	2.00857224915236e-124	-0.18043	0.124	0.247	5.19918926693089e-120
MRC1	2.74651450190015e-124	-0.340954	0.075	0.174	7.10935278816854e-120
FGL2	3.56092929325864e-124	-0.280458	0.083	0.186	9.2174654756e-120
FTH1	4.01499068138021e-124	-0.530847	0.939	0.963	1.03928033787527e-119
RHOB	6.04714137978909e-124	-0.304995	0.141	0.267	1.5653025461584e-119
SIRPA	4.44959576629881e-123	-0.152693	0.05	0.137	1.15177786410645e-118
IER3	4.49853320587652e-123	-0.532599	0.136	0.256	1.16444532034114e-118
VSIG4	4.7582255870231e-123	-0.348052	0.052	0.14	1.23166669320093e-118
HSBP1	5.05044677195749e-123	-0.175422	0.172	0.315	1.3073081469212e-118
NCF4	6.55518457895784e-123	-0.183637	0.078	0.18	1.69680952826324e-118
ARPC1B	8.98820938339255e-123	-0.22369	0.171	0.309	2.32659799889116e-118
RHEB	9.096730603339e-123	-0.194325	0.169	0.31	2.3546887166743e-118
TPP1	1.40879169405558e-122	-0.182384	0.132	0.258	3.64665730006287e-118
SLC16A3	2.25052145487337e-122	-0.25874	0.091	0.197	5.82547478593973e-118
TYROBP	5.66500516051314e-122	-0.882195	0.142	0.254	1.46638658579883e-117
AGTRAP	7.79692691021797e-122	-0.153148	0.111	0.229	2.01823453070992e-117
TREM2	8.21276098749155e-122	-0.479645	0.051	0.137	2.12587318161219e-117
SYNGR2	1.03281625176898e-121	-0.267048	0.243	0.403	2.67344486770401e-117
C1QB	1.11232034024147e-121	-0.971714	0.094	0.195	2.87924120071505e-117
MALAT1	1.39377274108391e-121	0.327033481457401	0.976	0.97	3.6077807402957e-117
C1QA	1.48223085427869e-121	-0.997612	0.101	0.203	3.83675456630038e-117
MARCKS	1.52058450284097e-121	-0.285394	0.094	0.201	3.93603298560385e-117
CFD	1.6050338871234e-121	-0.897537	0.059	0.147	4.15463021681891e-117
NAGA	1.92815656100853e-121	-0.137773	0.055	0.145	4.99103325817057e-117
ARHGAP18	2.87168843280221e-121	-0.258911	0.095	0.204	7.43336550830852e-117
TPM1	3.50710054834721e-121	-0.272214	0.088	0.194	9.07812976939675e-117
LAMTOR2	4.68869019612486e-121	-0.199167	0.186	0.331	1.21366745726692e-116
FUOM	5.24783108473793e-121	-0.156598	0.085	0.191	1.35840107628441e-116
LAP3	6.17946421747398e-121	-0.20187	0.164	0.302	1.59955431269314e-116
FN1	7.49402769752208e-121	-0.623849	0.077	0.174	1.93982906950359e-116
PYGL	7.53486375057491e-121	-0.114957	0.034	0.111	1.95039948183631e-116
RETN	7.70952313201674e-121	-0.908264	0.033	0.107	1.99561006272253e-116
CCDC88A	1.08246566373228e-120	-0.140714	0.09	0.198	2.80196237057101e-116
HMOX1	3.97308246890774e-120	-0.207865	0.064	0.158	1.02843239707677e-115
CD86	5.85214088240412e-120	-0.192747	0.055	0.144	1.51482666741031e-115
PLEK	9.32975931533867e-120	-0.2811	0.101	0.211	2.41500819877541e-115
DUSP1	1.17830363943675e-119	-0.422801	0.287	0.436	3.05003897068202e-115
CYFIP1	1.44393166445722e-119	-0.134618	0.062	0.155	3.73761711344751e-115
ATOX1	5.16101065310111e-119	-0.245575	0.173	0.312	1.33592760755522e-114
DAB2	7.67476872489378e-119	-0.265377	0.083	0.185	1.98661388443875e-114
CLEC4A	1.43052554303057e-118	-0.181015	0.04	0.118	3.70291536813463e-114
NAMPT	1.56744613621534e-118	-0.230472	0.147	0.274	4.05733432359342e-114
C1QC	1.65746309163496e-118	-0.94981	0.095	0.195	4.29034321269708e-114
VAMP3	2.2024230068799e-118	-0.131818	0.074	0.173	5.70097195330863e-114
CTSS	2.35035718418808e-118	-0.385103	0.182	0.313	6.08389957127085e-114
MGST3	2.4292190747393e-118	-0.243732	0.227	0.38	6.28803357496267e-114
FCGR1A	3.23059077028935e-118	-0.199475	0.037	0.114	8.36238420889399e-114
OLR1	3.42117128817871e-118	-0.323144	0.041	0.121	8.85570187945059e-114
LGALS9	4.19839216309176e-118	-0.181758	0.076	0.174	1.0867538114163e-113
TIMP1	4.40219954159166e-118	-0.621486	0.171	0.298	1.139509351341e-113
MFSD1	5.4000352315644e-118	-0.167464	0.13	0.254	1.39779911969044e-113
RPL13	6.16181741804034e-118	0.234345636223921	0.987	0.992	1.59498643865974e-113
MS4A7	6.9216718710197e-118	-0.375521	0.081	0.18	1.79167476381345e-113
EPN1	7.16180952392887e-118	-0.116258	0.11	0.227	1.85383439526899e-113
TUBA1C	2.8759043273325e-117	-0.202891	0.109	0.221	7.44427835130016e-113
CAMTA1	4.58143163695699e-117	-0.120872	0.128	0.252	1.18590357922632e-112
LTBR	5.35452785530253e-117	-0.113107	0.047	0.13	1.38601953534506e-112
PEA15	8.86402635846496e-117	-0.140899	0.086	0.19	2.29445322288866e-112
NAGK	8.92064801636536e-117	-0.160392	0.11	0.224	2.30910973903617e-112
ATP6V0B	1.57449413275972e-116	-0.312321	0.293	0.449	4.07557806264855e-112
NECTIN2	2.09122121225792e-116	-0.137673	0.052	0.138	5.41312610792962e-112
CBR1	3.06721141604765e-116	-0.171118	0.099	0.208	7.93947675043934e-112
CLEC7A	8.41040996263903e-116	-0.21388	0.063	0.153	2.17703461882911e-111
ASAH1	1.10047165365784e-115	-0.25179	0.16	0.289	2.84857087549332e-111
TIMP2	1.3560505351047e-115	-0.14234	0.069	0.164	3.51013681011851e-111
RPS3A	2.09187495550985e-115	0.259680695464492	0.975	0.986	5.41481832233724e-111
CTSA	3.2275062915708e-115	-0.24514	0.173	0.307	8.35440003573101e-111
GNS	4.53110199097122e-115	-0.130046	0.083	0.185	1.1728757503629e-110
MYDGF	7.23942558530434e-115	-0.19181	0.203	0.352	1.87392531275603e-110
PDXK	9.08457394642978e-115	-0.10873	0.057	0.146	2.35154196603335e-110
CD302	1.3450479682962e-114	-0.121215	0.036	0.111	3.48165666593472e-110
RNPEP	1.42262068944524e-114	-0.0947945	0.081	0.183	3.68245365462899e-110
CALHM6	1.54153316653842e-114	-0.189051	0.056	0.144	3.99025860158469e-110
STX11	1.59534168396853e-114	-0.177743	0.06	0.149	4.12954194895253e-110
HSPA1A	1.97869060584182e-114	-0.255952	0.249	0.397	5.12184063322156e-110
RAB5C	2.1207289812637e-114	-0.122897	0.082	0.184	5.4895069680011e-110
CORO1C	2.15160423134571e-114	-0.105906	0.048	0.131	5.56942755283837e-110
PRDX3	2.62184043966166e-114	-0.205613	0.21	0.359	6.7866339780642e-110
BID	2.66163601812409e-114	-0.135111	0.11	0.223	6.8896448329142e-110
ATP6V0D1	6.2108541786127e-114	-0.174685	0.167	0.302	1.6076796041339e-109
FOS	7.33272063950966e-114	-0.481726	0.31	0.451	1.89807473753707e-109
CKS2	8.01099415286501e-114	-0.23313	0.122	0.238	2.07364583646911e-109
C7orf50	9.55888666577217e-114	-0.112701	0.108	0.222	2.47431781343513e-109
BCKDK	1.35784023508964e-113	-0.106609	0.066	0.158	3.51476944852954e-109
CD74	1.41620735861655e-113	-0.921804	0.633	0.73	3.66585274777895e-109
FCGR2A	1.53249700871877e-113	-0.275218	0.071	0.165	3.96686850706854e-109
ADI1	2.44792646483012e-113	-0.208934	0.125	0.243	6.33645765421276e-109
ISOC2	2.62635055841281e-113	-0.131168	0.082	0.184	6.79830842045156e-109
CTSL	3.66300846002683e-113	-0.215432	0.102	0.21	9.48169739877945e-109
SMIM25	3.72988509477894e-113	-0.261524	0.033	0.104	9.65480756783528e-109
GNG10	3.7869709749708e-113	-0.104522	0.08	0.18	9.80257436871191e-109
SLC29A1	4.01347983840608e-113	-0.109478	0.044	0.125	1.03888925617141e-108
MPEG1	4.79136672234235e-113	-0.182398	0.05	0.134	1.24024527607832e-108
DUSP23	6.37216615030707e-113	-0.149647	0.135	0.259	1.64943520800698e-108
GLA	8.47456717312259e-113	-0.0977759	0.092	0.197	2.19364171276278e-108
QSOX1	1.34609694117034e-112	-0.159628	0.067	0.158	3.48437193221944e-108
ATP6V1B2	1.36970602328167e-112	-0.183479	0.099	0.205	3.54548404126461e-108
C5AR1	1.54597243549053e-112	-0.345612	0.056	0.141	4.00174964926724e-108
CLIC4	1.6549390778945e-112	-0.115971	0.055	0.141	4.28380980312991e-108
LILRB4	2.00454421268832e-112	-0.186137	0.048	0.129	5.18876269454372e-108
FGR	4.5142092402336e-112	-0.146616	0.037	0.113	1.16850306183447e-107
C2	4.65864405160163e-112	-0.132908	0.042	0.12	1.20589001275708e-107
CYSTM1	1.05929221341465e-111	-0.148353	0.087	0.189	2.74197789442382e-107
ADIPOR1	1.72274022581107e-111	-0.123488	0.14	0.267	4.45931307451195e-107
MAP3K8	1.93220473618884e-111	-0.145477	0.107	0.217	5.00151195962481e-107
PLOD1	2.3376628726713e-111	-0.0989938	0.043	0.121	6.05104034590966e-107
ATP6AP1	2.62868150572544e-111	-0.168077	0.168	0.303	6.8043420775703e-107
ITGAM	4.27821687112848e-111	-0.199198	0.046	0.126	1.10741643709161e-106
SLC31A2	5.45659342304728e-111	-0.134708	0.04	0.116	1.41243920755579e-106
FOLR2	6.36693743652293e-111	-0.47869	0.062	0.149	1.64808175544396e-106
MPST	7.24954657864421e-111	-0.171107	0.064	0.153	1.87654513188205e-106
LAT2	7.72887225948024e-111	-0.159763	0.056	0.141	2.00061858436646e-106
TBXAS1	8.51442584231802e-111	-0.152189	0.062	0.151	2.20395912928402e-106
PYCARD	8.54403686839008e-111	-0.348072	0.187	0.313	2.21162394338277e-106
PFKL	1.05896484850999e-110	-0.113252	0.12	0.238	2.7411305103681e-106
FAM96A	1.14276534222062e-110	-0.144959	0.173	0.309	2.95804808833808e-106
C20orf27	1.23832936711287e-110	-0.133568	0.103	0.212	3.20541556677165e-106
STXBP2	1.37664492866687e-110	-0.346887	0.061	0.147	3.56344539785418e-106
C1orf54	4.60772366377666e-110	-0.180919	0.051	0.132	1.19270927036859e-105
NQO2	4.75589592696967e-110	-0.0937562	0.064	0.155	1.2310636606961e-105
AKR1A1	6.98696384746974e-110	-0.175705	0.196	0.338	1.80857559191754e-105
TUBB4B	1.01765680593385e-109	-0.267653	0.211	0.35	2.63420464215978e-105
TPI1	1.17591149967987e-109	-0.339391	0.487	0.635	3.04384691692134e-105
UPP1	2.34614114773131e-109	-0.220468	0.104	0.21	6.07298636090249e-105
DUSP3	2.42168055817573e-109	-0.0934323	0.045	0.124	6.26852012483787e-105
FNDC3B	3.17023741319047e-109	-0.130452	0.073	0.167	8.20615954404354e-105
CD4	3.19496284323983e-109	-0.242128	0.118	0.228	8.27016131972631e-105
ATP1B3	4.68669698182473e-109	-0.169028	0.155	0.282	1.21315151374533e-104
EFHD2	5.83594721661815e-109	-0.123992	0.095	0.2	1.51063493702161e-104
SOCS3	7.12767130463008e-109	-0.236836	0.114	0.223	1.8449977172035e-104
AP1S2	9.13142233507717e-109	-0.300738	0.137	0.254	2.36366867143472e-104
CD81	9.5947170693051e-109	-0.17641	0.124	0.239	2.48359251338963e-104
PLIN3	1.17250189463552e-108	-0.110218	0.084	0.184	3.03502115426405e-104
AC020656.1	2.04529634501932e-108	-0.243023	0.021	0.082	5.29424958908252e-104
CYP27A1	3.34794763671662e-108	-0.170853	0.026	0.091	8.66616245764098e-104
STX7	3.6068635509884e-108	-0.0891874	0.068	0.159	9.33636630173348e-104
PPP1R15A	4.74457069636825e-108	-0.258235	0.239	0.384	1.22813212475492e-103
CD83	7.50825377787922e-108	-0.357651	0.115	0.222	1.94351149040404e-103
TXN	1.29078095324089e-107	-0.359193	0.302	0.456	3.34118649746403e-103
RNF13	2.07689206862087e-107	-0.128643	0.121	0.236	5.37603511962512e-103
ROGDI	2.50435022155741e-107	-0.109578	0.04	0.115	6.48251054850136e-103
RRBP1	2.6989259290395e-107	-0.107705	0.11	0.221	6.98616976731875e-103
FOSB	4.85896948874953e-107	-0.355572	0.21	0.34	1.25774425216282e-102
CTSC	5.28108152117503e-107	-0.41723	0.348	0.49	1.36700795175616e-102
SCARB2	6.86063504250528e-107	-0.115407	0.087	0.187	1.77587538075249e-102
SPTSSA	1.04678041241994e-106	-0.0893036	0.06	0.146	2.70959109754902e-102
SPATS2L	1.201136195352e-106	-0.118703	0.073	0.166	3.10914104166865e-102
P4HB	2.43768390453264e-106	-0.232859	0.257	0.408	6.30994478688273e-102
LY96	4.5596809706394e-106	-0.128831	0.072	0.164	1.18027341925001e-101
NR4A1	5.59053652159346e-106	-0.365306	0.153	0.27	1.44711037861447e-101
EPHX1	5.69454178852974e-106	-0.276897	0.064	0.151	1.47403214196092e-101
THEMIS2	6.39720271073736e-106	-0.14756	0.073	0.166	1.65591592167437e-101
CKS1B	8.53038810715696e-106	-0.171932	0.051	0.131	2.20809096153758e-101
ADAP2	1.03689270658383e-105	-0.187248	0.07	0.161	2.68399677099225e-101
COMMD4	1.35976761602339e-105	-0.0989234	0.11	0.22	3.51975847407653e-101
SERPINB1	1.45572395880985e-105	-0.178467	0.201	0.342	3.7681414673793e-101
NANS	3.31521594687514e-105	-0.0821956	0.093	0.196	8.58143647848629e-101
AGPAT2	4.2235449565554e-105	-0.0965859	0.076	0.171	1.09326461200437e-100
CCDC50	4.72860664348871e-105	-0.0950456	0.081	0.177	1.22399982966705e-100
SERPINB6	4.80516182153572e-105	-0.0998505	0.087	0.185	1.24381613750452e-100
HEXA	6.32981034622604e-105	-0.10432	0.083	0.18	1.63847140812061e-100
PLAU	9.99411932284669e-105	-0.177211	0.046	0.123	2.58697778671887e-100
COMT	1.10137176924192e-104	-0.157125	0.179	0.313	2.8509008246827e-100
YIF1B	2.00855285964527e-104	-0.0805757	0.117	0.229	5.19913907719178e-100
SNRNP25	2.41352876931688e-104	-0.0850658	0.065	0.153	6.24741921937675e-100
GUSB	2.51964376251159e-104	-0.157822	0.111	0.219	6.52209787926126e-100
ARL4A	3.10961110364665e-104	-0.182435	0.114	0.221	8.04922834178936e-100
ZFAND5	3.33589307604031e-104	-0.2002	0.175	0.304	8.63495922733034e-100
RNH1	5.35775523777453e-104	-0.231778	0.232	0.374	1.38685494329794e-99
KDELR2	7.82626353768731e-104	-0.147805	0.192	0.331	2.02582831673036e-99
UNC93B1	1.12636655568826e-103	-0.103431	0.039	0.112	2.91559982939905e-99
CAT	1.62255863354827e-103	-0.102577	0.133	0.251	4.19999302293971e-99
RGS2	1.66805341237581e-103	-0.338735	0.162	0.279	4.31775625793478e-99
TCIRG1	1.99781084824312e-103	-0.121158	0.109	0.217	5.17133338067731e-99
RTN4	2.44642424929245e-103	-0.205531	0.215	0.356	6.3325691692935e-99
TCEAL4	6.02193555683309e-103	-0.133207	0.08	0.173	1.55877801888625e-98
ELOC	6.4665419475337e-103	-0.184014	0.209	0.35	1.6738643831191e-98
BCL2A1	6.56105958824589e-103	-0.357089	0.098	0.195	1.69833027441745e-98
LRMDA	9.40787641574413e-103	-0.0904643	0.043	0.117	2.43522881021537e-98
INSIG1	1.11629436258622e-102	-0.209381	0.11	0.215	2.88952795755443e-98
LGMN	1.27514233118765e-102	-0.276578	0.1	0.2	3.30070592427924e-98
GNB1	1.550608540614e-102	-0.102097	0.121	0.233	4.01375020737935e-98
SLIRP	1.66527042260233e-102	-0.126638	0.139	0.258	4.31055248890612e-98
ACAT1	3.12051495166323e-102	-0.121405	0.062	0.147	8.07745295238027e-98
XBP1	3.26290714690565e-102	-0.159298	0.173	0.303	8.44603514976528e-98
NAAA	3.36137152016475e-102	-0.11507	0.087	0.183	8.70091017994646e-98
MAN2B1	3.63761251439705e-102	-0.140193	0.085	0.181	9.41595999351676e-98
OSCAR	4.56244387314948e-102	-0.122113	0.021	0.08	1.18098859656474e-97
LAMP2	7.68243932477473e-102	-0.119096	0.102	0.205	1.98859941921794e-97
LMNA	8.73104109553877e-102	-0.231574	0.176	0.299	2.26002998758021e-97
LIMS1	1.21071509727286e-101	-0.110577	0.151	0.274	3.13393602929081e-97
AP1B1	1.2700910562167e-101	-0.111221	0.079	0.171	3.28763069901693e-97
ATP6V0C	1.77659117087361e-101	-0.245122	0.289	0.444	4.59870624580635e-97
IL1B	1.82001873060728e-101	-0.769302	0.061	0.142	4.71111848417696e-97
GADD45B	2.90746628543875e-101	-0.261091	0.217	0.351	7.52597647985821e-97
ATG3	3.52171328967133e-101	-0.106485	0.156	0.282	9.11595485031424e-97
LRPAP1	4.93920542039409e-101	-0.180048	0.184	0.315	1.27851332306901e-96
CDKN1A	5.29086313666809e-101	-0.271366	0.151	0.266	1.36953992292654e-96
MCEMP1	6.62616368742561e-101	-0.428959	0.015	0.069	1.71518247049012e-96
SPG21	6.72514512089017e-101	-0.0986315	0.149	0.273	1.74080381454242e-96
COX14	9.06332633162864e-101	-0.138846	0.185	0.319	2.34604202094207e-96
NUDT16	9.2124189572547e-101	-0.0944417	0.05	0.128	2.38463464708538e-96
LACTB	1.25412058182501e-100	-0.0771849	0.061	0.144	3.24629112605403e-96
FCN1	1.46055847288074e-100	-0.583638	0.025	0.086	3.78065560705178e-96
TMEM167A	1.4772854585665e-100	-0.0892795	0.126	0.239	3.82395340949938e-96
GSTP1	1.49387057096987e-100	-0.426845	0.329	0.462	3.8668839729555e-96
HEBP1	1.50087682709266e-100	-0.0768237	0.079	0.173	3.88501966692935e-96
MSRB1	2.30351231060139e-100	-0.0864905	0.041	0.114	5.96264161599171e-96
DNASE2	2.31093947226748e-100	-0.109789	0.067	0.153	5.98186682396438e-96
ILK	2.61029602335351e-100	-0.0997917	0.144	0.265	6.75675125645057e-96
S100A8	2.64349059450915e-100	-0.766476	0.029	0.092	6.84267540388693e-96
RAB1A	3.17448362192394e-100	-0.0873412	0.114	0.223	8.21715085535012e-96
EEF1A1	3.55451579842106e-100	0.200498361051233	0.995	0.997	9.2008641442129e-96
ERP44	6.41920843667974e-100	-0.085336	0.131	0.247	1.66161210383455e-95
VASP	6.83636430722038e-100	-0.207486	0.184	0.311	1.769592900924e-95
PHACTR1	7.8906645750033e-100	-0.127764	0.041	0.112	2.04249852523961e-95
AK2	1.61082927291782e-99	-0.101616	0.118	0.227	4.16963157294779e-95
SKAP2	1.6150426304096e-99	-0.12659	0.073	0.162	4.18053784881525e-95
SLC11A1	1.92941878564401e-99	-0.177695	0.041	0.112	4.99430052663953e-95
ENY2	2.22028673067895e-99	-0.167028	0.233	0.38	5.74721220236245e-95
TALDO1	2.35735052122991e-99	-0.190884	0.269	0.422	6.10200182420362e-95
VCAN	2.3941309727236e-99	-0.312948	0.031	0.096	6.19720802289504e-95
S100A13	3.25140778041818e-99	-0.162851	0.046	0.12	8.41626903961247e-95
LTA4H	3.28536621968309e-99	-0.155741	0.124	0.234	8.50417045964969e-95
TIMM17A	3.42053414442662e-99	-0.109338	0.112	0.219	8.85405263284832e-95
NUDT14	3.81895855251809e-99	-0.0869541	0.07	0.157	9.88537421319306e-95
TMEM70	6.82286058722481e-99	-0.116042	0.107	0.21	1.76609746300314e-94
TUBA1B	6.98514074487429e-99	-0.458174	0.365	0.508	1.80810368181071e-94
PTAFR	1.41404521502226e-98	-0.105531	0.038	0.108	3.66025603908513e-94
TST	1.54656202763355e-98	-0.151805	0.033	0.099	4.00327580852945e-94
PTTG1IP	1.70868827640885e-98	-0.104631	0.128	0.24	4.42293960348431e-94
OSM	1.74457794142679e-98	-0.487412	0.052	0.126	4.51584000138325e-94
FCGRT	1.89671340440362e-98	-0.368877	0.21	0.332	4.90964264729878e-94
2025-03-01	2.01927380851985e-98	-0.129211	0.043	0.116	5.22689025335364e-94
RPL18	2.18430549642398e-98	0.229426602420415	0.963	0.978	5.65407477749348e-94
DPM2	2.35455216041692e-98	-0.0803742	0.074	0.164	6.09475826723919e-94
BST1	2.67941136184922e-98	-0.118315	0.017	0.071	6.93565631014671e-94
NINJ1	2.72094128076912e-98	-0.159603	0.15	0.269	7.04315650527087e-94
RPL32	3.03212486282739e-98	0.220650172249444	0.979	0.988	7.8486552074287e-94
C3	4.1814222409156e-98	-0.309121	0.043	0.114	1.082361147061e-93
CAPG	4.42526523415958e-98	-0.488706	0.206	0.319	1.14547990586221e-93
CDKN2A	4.47533941653943e-98	-0.149535	0.049	0.125	1.15844160797123e-93
ACP5	5.10373251302926e-98	-0.222834	0.109	0.21	1.32110116099763e-93
ALCAM	5.12149319507172e-98	-0.103428	0.058	0.138	1.32569851354431e-93
ASPH	5.14664411815246e-98	-0.15092	0.065	0.148	1.33220882998376e-93
PRDX1	5.55631427919944e-98	-0.359322	0.402	0.548	1.43825195117077e-93
ETS2	6.40634633468912e-98	-0.120038	0.083	0.175	1.65828274873428e-93
UQCRC1	1.31293074912925e-97	-0.135944	0.208	0.348	3.39852124412107e-93
FCGR3A	1.88968869145466e-97	-0.355779	0.08	0.168	4.8914591778304e-93
MPP1	2.13191237227634e-97	-0.104916	0.07	0.158	5.51845517563731e-93
VDAC1	2.84163584334418e-97	-0.141028	0.23	0.379	7.3555743804964e-93
PRKCD	2.8917836332894e-97	-0.0761422	0.051	0.128	7.48538193476962e-93
COX17	3.22194350124471e-97	-0.138824	0.191	0.324	8.34000075297193e-93
PLA2G16	3.65050269167856e-97	-0.0996356	0.074	0.162	9.44932621740996e-93
VAT1	3.77052661617342e-97	-0.108097	0.067	0.152	9.76000814596489e-93
CSF2RA	4.8509749069821e-97	-0.0974129	0.036	0.104	1.25567485467232e-92
IFNGR1	5.37011328685766e-97	-0.120417	0.121	0.229	1.3900538243031e-92
RPL10	5.78451804049343e-97	0.185387691934182	0.99	0.995	1.49732249478173e-92
LRRC59	6.56138080192483e-97	-0.0707901	0.094	0.192	1.69841342057824e-92
NR4A2	7.04454943210523e-97	-0.302148	0.195	0.317	1.82348162050044e-92
IL1RN	8.316703437509e-97	-0.316717	0.04	0.109	2.1527786847992e-92
CISD3	8.86123812574831e-97	-0.148808	0.163	0.286	2.29373148884995e-92
ATF5	9.34729005707725e-97	-0.136333	0.062	0.144	2.41954603127445e-92
CAPZA2	1.00333976778993e-96	-0.183003	0.199	0.333	2.59714498892424e-92
MTHFD2	1.27770910965903e-96	-0.12721	0.108	0.21	3.3073500303524e-92
CNDP2	1.33441292747918e-96	-0.0834014	0.111	0.216	3.45412786277985e-92
PMVK	2.96977418865326e-96	-0.0898299	0.118	0.225	7.68726048732896e-92
AP2S1	3.60404160175164e-96	-0.22577	0.294	0.446	9.32906168613412e-92
MSRA	4.1937362160976e-96	-0.0738421	0.061	0.142	1.08554861953686e-91
GPNMB	4.89302307977159e-96	-0.258937	0.051	0.126	1.26655902419888e-91
GNAI2	6.38475744549758e-96	-0.201994	0.223	0.36	1.65269446476705e-91
CENPW	7.14814124925801e-96	-0.125032	0.034	0.099	1.85029636237044e-91
UBA1	1.08604561692927e-95	-0.0862094	0.103	0.205	2.81122907942142e-91
MRPL27	1.21052527989025e-95	-0.0821524	0.118	0.227	3.1334446869959e-91
RNASE6	1.2238594165993e-95	-0.17853	0.054	0.131	3.1679600998673e-91
PKM	1.36873763633176e-95	-0.285352	0.387	0.528	3.54297737164477e-91
CD58	1.49292067805095e-95	-0.113604	0.074	0.162	3.86442517513488e-91
JOSD2	1.68752827179478e-95	-0.0893466	0.116	0.223	4.36816693154079e-91
RIPK2	1.68811717501073e-95	-0.0664712	0.057	0.136	4.36969130751528e-91
PLEKHB2	1.96663522669954e-95	-0.0888806	0.117	0.224	5.09063528431176e-91
PLIN2	2.11883348358319e-95	-0.243717	0.154	0.271	5.4846004722551e-91
CEBPB	2.18177536598604e-95	-0.143241	0.126	0.234	5.64752553485485e-91
DSE	2.21287644540887e-95	-0.10843	0.059	0.139	5.72803067894087e-91
HERPUD1	2.35750436842535e-95	-0.20426	0.25	0.393	6.10240005766902e-91
GLIPR1	2.53313269947762e-95	-0.14698	0.152	0.271	6.55701399259781e-91
LIPA	2.55079814175888e-95	-0.196741	0.12	0.225	6.60274098994287e-91
C3AR1	3.1962624135753e-95	-0.145262	0.051	0.125	8.27352525753966e-91
H2AFY	4.66489924742873e-95	-0.178107	0.25	0.396	1.20750917019693e-90
FES	5.84290935625052e-95	-0.0936407	0.035	0.101	1.51243708686545e-90
SGK1	5.89522370299921e-95	-0.274794	0.12	0.221	1.52597865552135e-90
STAC3	6.15401184980051e-95	-0.0925647	0.022	0.08	1.59296596732086e-90
SPR	8.457441096745e-95	-0.0756915	0.018	0.072	2.18920862789244e-90
GALK1	1.02007905630326e-94	-0.0879281	0.065	0.147	2.64047463724099e-90
NFE2L2	1.18093093128212e-94	-0.145266	0.181	0.309	3.05683971562377e-90
LPCAT2	1.67438888372455e-94	-0.0974056	0.04	0.108	4.334155625521e-90
DMXL2	1.79680116657667e-94	-0.105308	0.052	0.128	4.65101981968371e-90
PLSCR1	1.84140150876734e-94	-0.136	0.131	0.24	4.76646780544426e-90
TXNDC17	2.25634358658427e-94	-0.121608	0.19	0.321	5.84054537387337e-90
CISD2	2.64103409340644e-94	-0.0956576	0.12	0.227	6.83631675078258e-90
EIF4E2	2.91377417790123e-94	-0.082881	0.133	0.245	7.54230445949733e-90
RBM47	3.73576461989483e-94	-0.0740939	0.049	0.123	9.67002671859777e-90
RPS3	4.39612376228453e-94	0.20597600437458	0.975	0.987	1.13793663586735e-89
SNX2	5.38443036867843e-94	-0.102485	0.143	0.258	1.39375980093241e-89
CASP1	5.38822559770822e-94	-0.1421	0.111	0.213	1.39474219596677e-89
SNX5	5.76821578565776e-94	-0.0905489	0.137	0.251	1.49310265611751e-89
PGAM1	6.19750241454054e-94	-0.22154	0.295	0.446	1.60422350000382e-89
FLOT1	6.28310447370761e-94	-0.127915	0.179	0.307	1.62638159301921e-89
SLC25A19	8.92711404681487e-94	-0.107158	0.04	0.109	2.31078347101803e-89
KCTD12	1.05438488880418e-93	-0.137697	0.058	0.136	2.72927528466962e-89
GYG1	1.08257178253356e-93	-0.0807546	0.086	0.179	2.80223705908813e-89
RPL19	1.24536917223279e-93	0.186556034948486	0.983	0.992	3.22363810232458e-89
IFI27	2.05607966654466e-93	-0.794826	0.088	0.173	5.32216221685086e-89
VPS29	2.13735050439899e-93	-0.125131	0.221	0.363	5.53253178063678e-89
SNX8	2.18367686057199e-93	-0.0961353	0.05	0.124	5.65244755359059e-89
SELENOK	2.19811055031314e-93	-0.242947	0.274	0.419	5.68980915948556e-89
MCOLN1	2.38969017996833e-93	-0.101815	0.065	0.147	6.18571303084801e-89
CDA	2.51531877990987e-93	-0.143448	0.017	0.069	6.5109026617967e-89
RAB10	2.57300288977919e-93	-0.0674168	0.155	0.276	6.66021798019344e-89
GLRX	3.12078234635072e-93	-0.111158	0.152	0.27	8.07814510352884e-89
RPS26	3.19621806747324e-93	0.318877749831794	0.938	0.956	8.27341046765449e-89
GLRX2	3.24385747500693e-93	-0.0680127	0.043	0.113	8.39672507405545e-89
SIL1	4.12081852498345e-93	-0.0700706	0.057	0.136	1.06667387519197e-88
CLIC1	4.8257652538731e-93	-0.265178	0.507	0.647	1.24914933596505e-88
ZEB2	5.41536017559675e-93	-0.152633	0.118	0.22	1.40176598145322e-88
GM2A	6.52238843469491e-93	-0.088167	0.054	0.13	1.68832024632078e-88
SDHB	7.27053544565616e-93	-0.0846918	0.141	0.257	1.8819781001081e-88
ARPC4	9.55174554240243e-93	-0.103781	0.087	0.178	2.47246933365087e-88
CLTC	1.15342953655641e-92	-0.0748868	0.143	0.258	2.98565235537627e-88
SND1	1.19785760866173e-92	-0.086166	0.118	0.223	3.10065442002089e-88
RNASE2	1.48608250607228e-92	-0.141439	0.013	0.062	3.8467245669681e-88
SDSL	1.86024501208443e-92	-0.0751252	0.029	0.09	4.81524421378053e-88
ODF3B	1.88155151287555e-92	-0.0963299	0.048	0.121	4.87039609107835e-88
NENF	2.18217503198153e-92	-0.0975657	0.164	0.286	5.6485600702842e-88
P2RY6	2.5134456544602e-92	-0.0939911	0.028	0.088	6.50605407657022e-88
CD40	3.05200751631936e-92	-0.122157	0.043	0.112	7.90012145599265e-88
JUNB	3.18830728503242e-92	-0.317867	0.419	0.556	8.25293340730642e-88
PTPRE	3.32145454998533e-92	-0.165658	0.117	0.218	8.59758510263704e-88
PIK3AP1	3.5309701232202e-92	-0.0973867	0.044	0.115	9.13991616395548e-88
RILPL2	3.61696123643711e-92	-0.138683	0.135	0.244	9.36250416051746e-88
ECHS1	3.68090739777648e-92	-0.132101	0.17	0.292	9.52802879914442e-88
CD300LF	4.79134224267888e-92	-0.109572	0.02	0.075	1.24023893951743e-87
RNF181	4.81656561406836e-92	-0.120005	0.22	0.361	1.2467680092016e-87
UBE2D1	4.94216229794317e-92	-0.0909348	0.101	0.199	1.27927871082259e-87
MTCH2	5.18198953329026e-92	-0.102256	0.132	0.242	1.34135799069218e-87
CENPX	7.41298876320311e-92	-0.139737	0.129	0.237	1.91885214135512e-87
RBKS	7.84520495129733e-92	-0.147536	0.065	0.145	2.03073130164332e-87
MIR4435-2HG	9.14297430055052e-92	-0.156232	0.093	0.185	2.3666588976975e-87
UBE2A	1.18430443161727e-91	-0.0771168	0.155	0.274	3.0655720212413e-87
CLEC5A	1.18629630892778e-91	-0.124638	0.026	0.085	3.07072799565957e-87
MCRIP2	1.19259565184241e-91	-0.0776918	0.052	0.126	3.08703384479408e-87
FPR1	1.48567256446702e-91	-0.12896	0.028	0.088	3.84566343312287e-87
DDOST	1.68090509673559e-91	-0.116609	0.22	0.361	4.35102284290006e-87
S100A4	1.7880515173142e-91	-0.403427	0.393	0.515	4.6283713525678e-87
AHCY	1.82195177632463e-91	-0.130486	0.099	0.195	4.71612217301631e-87
SRGN	1.89375587184194e-91	-0.547296	0.476	0.583	4.90198707426286e-87
VTI1B	2.32518033384573e-91	-0.0637238	0.114	0.218	6.01872929415968e-87
NFKBIA	2.39332676231329e-91	-0.430319	0.318	0.451	6.19512632424796e-87
MRPL52	2.4013274479485e-91	-0.117693	0.206	0.342	6.2158360990147e-87
TXNDC12	2.87618646343663e-91	-0.0910747	0.127	0.235	7.44500866060571e-87
BST2	2.89945276592651e-91	-0.248195	0.31	0.456	7.50523348460078e-87
ELOVL1	3.67283095637576e-91	-0.0822278	0.103	0.202	9.50712293057866e-87
DCTPP1	4.24143892023723e-91	-0.0969597	0.09	0.182	1.09789646450341e-86
HK3	4.57895943752562e-91	-0.11017	0.023	0.079	1.18526365040351e-86
DPYSL2	4.64561682123062e-91	-0.0899857	0.055	0.131	1.20251791417554e-86
BHLHE40	5.33765684759831e-91	-0.154302	0.144	0.256	1.38165247500082e-86
GNB2	5.43961646316818e-91	-0.26275	0.327	0.483	1.40804472149108e-86
PRNP	5.79728248406722e-91	-0.113449	0.098	0.194	1.5006265710008e-86
PTP4A1	1.13959079492063e-90	-0.110776	0.115	0.217	2.94983077265206e-86
NEAT1	1.76107274088486e-90	0.0867354638424369	0.279	0.417	4.55853678978047e-86
CPM	1.93550841396961e-90	-0.100819	0.037	0.102	5.01006352956034e-86
LAMTOR1	2.05668233905832e-90	-0.145345	0.249	0.396	5.32372223465247e-86
EIF4A3	3.01567126684486e-90	-0.12874	0.173	0.294	7.80606507422792e-86
CYC1	3.71873039703144e-90	-0.151372	0.199	0.329	9.62593363271589e-86
SEC11A	3.77330517101088e-90	-0.154419	0.259	0.409	9.76720043516167e-86
SEC13	4.53620298992366e-90	-0.0921356	0.185	0.314	1.17419614394174e-85
CSRP1	4.55748754690252e-90	-0.117888	0.089	0.18	1.17970565151572e-85
NFIC	4.70819969568193e-90	-0.0867805	0.087	0.177	1.21871749122727e-85
COMMD5	4.77180975791043e-90	-0.0683461	0.077	0.164	1.23518295583512e-85
MAPKAPK3	5.68009255078127e-90	-0.0878555	0.093	0.186	1.47029195676973e-85
SERTAD1	7.15451018639558e-90	-0.157017	0.155	0.27	1.8519449617485e-85
LYPLA1	8.91067028176374e-90	-0.103697	0.135	0.245	2.30652700243455e-85
HSPA1B	9.28471129317052e-90	-0.23834	0.201	0.323	2.40334751823719e-85
NEU1	1.02201362517313e-89	-0.110624	0.099	0.194	2.64548226876065e-85
CLEC12A	1.02509988686642e-89	-0.121375	0.021	0.075	2.65347105715372e-85
YWHAE	1.05067060052105e-89	-0.116466	0.192	0.323	2.71966084944873e-85
RPS15A	1.10166236846715e-89	0.208285520395085	0.968	0.982	2.85165304077722e-85
WARS	1.1655036773297e-89	-0.153222	0.09	0.18	3.01690626876793e-85
HSD17B4	1.42026742682897e-89	-0.0885127	0.067	0.147	3.67636223434679e-85
EMILIN2	1.52942763331387e-89	-0.108012	0.048	0.119	3.95892342883295e-85
APIP	1.99279993415017e-89	-0.0696913	0.084	0.174	5.15836262954771e-85
GBA	2.13738251355168e-89	-0.0632496	0.06	0.138	5.53261463632853e-85
SLCO2B1	2.56588184539865e-89	-0.17589	0.057	0.132	6.6417851568144e-85
REEP3	2.64867724904188e-89	-0.0807853	0.071	0.154	6.85610105914491e-85
DERA	2.74692304019174e-89	-0.0531933	0.056	0.132	7.11041028953632e-85
MVP	3.00555586429939e-89	-0.0933845	0.135	0.244	7.77988135473898e-85
CSF3R	3.19769374210427e-89	-0.101096	0.034	0.096	8.27723025143689e-85
VMA21	3.33054051500539e-89	-0.068587	0.106	0.204	8.62110412309145e-85
PON2	3.40335646643269e-89	-0.17599	0.06	0.137	8.80958821336103e-85
IL18BP	3.57390337973031e-89	-0.131466	0.046	0.115	9.2510488984319e-85
MPC1	3.70236105086823e-89	-0.0820083	0.108	0.207	9.58356158017242e-85
JPT1	3.9367545061954e-89	-0.184311	0.228	0.364	1.01902890392868e-84
BASP1	4.19097018298303e-89	-0.123866	0.024	0.081	1.08483263186516e-84
NDUFB1	4.55635617756996e-89	-0.123853	0.176	0.299	1.17941279656398e-84
SSR3	7.01732828440153e-89	-0.116994	0.218	0.357	1.81643542641734e-84
AAED1	7.03694946243856e-89	-0.0932717	0.056	0.131	1.82151436835222e-84
MT1E	7.34777821968402e-89	-0.188312	0.047	0.116	1.90197239216521e-84
AVPI1	8.04571076382832e-89	-0.0900677	0.032	0.094	2.08263223121696e-84
TMED5	8.93931658297936e-89	-0.0842816	0.129	0.236	2.31394209750421e-84
RPL18A	9.41661610719761e-89	0.209390595929166	0.977	0.987	2.4374910793481e-84
HMGB3	9.47483530420159e-89	-0.118106	0.028	0.086	2.45256111849258e-84
MANBA	1.02778269849767e-88	-0.0550701	0.074	0.159	2.66041551506122e-84
IMPDH1	1.07470536650699e-88	-0.0713439	0.057	0.133	2.78187484120334e-84
RHBDD2	1.08511500716781e-88	-0.0925877	0.118	0.22	2.80882019605387e-84
PLXNB2	1.10385408442218e-88	-0.0656202	0.045	0.115	2.85732629752682e-84
MTCH1	1.55820882882659e-88	-0.0825327	0.164	0.286	4.03342355341762e-84
CHCHD10	1.60040195258069e-88	-0.23591	0.283	0.426	4.14264045425513e-84
ASNA1	1.78138587804095e-88	-0.085075	0.145	0.258	4.611117345309e-84
FAM45A	2.05707309054827e-88	-0.0659588	0.053	0.127	5.32473369488419e-84
TMEM120A	2.34948165917691e-88	-0.082715	0.066	0.146	6.08163327477942e-84
MOB1A	3.33092388740161e-88	-0.100728	0.198	0.329	8.62209648253908e-84
AKR7A2	3.56953400202395e-88	-0.0892778	0.139	0.25	9.23973876423899e-84
ACOT9	3.58793970126679e-88	-0.0648231	0.06	0.138	9.2873819167291e-84
IFI27L2	4.31778041997891e-88	-0.12014	0.163	0.283	1.11765746171154e-83
ACP2	4.33999383891268e-88	-0.0815471	0.06	0.137	1.12340740520255e-83
PEPD	4.72962405740405e-88	-0.0898941	0.132	0.24	1.22426318725904e-83
ARL6IP1	5.16086747706113e-88	-0.0981106	0.098	0.191	1.33589054643727e-83
S100A10	5.25374048889265e-88	-0.377725	0.47	0.601	1.35993072554986e-83
FOSL2	7.96348211564652e-88	-0.125325	0.086	0.173	2.0613473456351e-83
VAMP8	9.75500141422938e-88	-0.307425	0.365	0.502	2.52508211607327e-83
SDF2L1	1.3185731593196e-87	-0.127134	0.163	0.28	3.41312662289879e-83
CHMP4B	1.41905667524384e-87	-0.0661818	0.14	0.251	3.67322820386869e-83
RPS12	1.48669010042548e-87	0.190753760575647	0.984	0.992	3.84829732495134e-83
MCUR1	1.67191736632298e-87	-0.0866442	0.086	0.175	4.32775810272703e-83
MXD1	1.71279490790379e-87	-0.107963	0.071	0.152	4.43356961910895e-83
A2M	2.37733093142523e-87	-0.23542	0.094	0.184	6.1537211159942e-83
TMED9	2.57669895825994e-87	-0.119841	0.223	0.36	6.66978525345587e-83
GNA15	2.67728164627219e-87	-0.102652	0.051	0.123	6.93014354137558e-83
MINOS1	2.81125618524576e-87	-0.0896057	0.155	0.271	7.27693663550864e-83
COX16	2.89032104783008e-87	-0.0833973	0.101	0.196	7.48159603230816e-83
CCDC124	4.8113904733236e-87	-0.0951803	0.162	0.279	1.24542842401981e-82
HSPB11	6.28004596418761e-87	-0.0867814	0.137	0.247	1.62558989782996e-82
PRADC1	6.79198038755462e-87	-0.0643728	0.04	0.105	1.75810412331851e-82
CFLAR	7.15085287448648e-87	-0.0692802	0.188	0.316	1.85099826656082e-82
ATP6V1E1	8.01098319918728e-87	-0.0570063	0.116	0.218	2.07364300110963e-82
CLTA	8.02333034584476e-87	-0.174489	0.291	0.443	2.07683906002192e-82
GABARAP	8.5899656002864e-87	-0.26443	0.41	0.559	2.22351259563413e-82
NAPRT	9.16726321448766e-87	-0.07716	0.077	0.162	2.37294608307013e-82
UBAC1	9.29062142503958e-87	-0.0748282	0.042	0.109	2.4048773558715e-82
PAK1	9.42954685998695e-87	-0.0907634	0.089	0.178	2.44083820470762e-82
IDH3G	1.02778111291348e-86	-0.0765603	0.143	0.255	2.66041141077654e-82
GNPTG	1.32046144032189e-86	-0.0849736	0.155	0.27	3.41801443827322e-82
RPS27A	1.40097268147761e-86	0.176458899785542	0.979	0.988	3.62641778600478e-82
EIF6	1.82848422617441e-86	-0.110907	0.178	0.301	4.73303141945245e-82
REEP5	3.29482310736984e-86	-0.136256	0.257	0.402	8.52864961342684e-82
MRPL13	3.550732769514e-86	-0.109284	0.121	0.222	9.19107177388699e-82
PFDN2	4.10640225042423e-86	-0.105427	0.195	0.324	1.06294222252231e-81
MGAT1	4.41124693431951e-86	-0.107377	0.16	0.275	1.14185126894861e-81
IRF8	4.76670146103728e-86	-0.131136	0.049	0.119	1.2338606731895e-81
HLA-DQA2	1.0454840226653e-85	-0.156387	0.038	0.101	2.70623539266914e-81
PTGR1	1.06044397140703e-85	-0.155989	0.034	0.095	2.7449592199871e-81
ASL	1.27756326706311e-85	-0.116955	0.047	0.116	3.30697251679287e-81
C1orf43	1.28105490956965e-85	-0.112016	0.208	0.34	3.31601063342103e-81
PSMB5	1.3438954371783e-85	-0.105371	0.142	0.251	3.47867333913604e-81
FAH	1.62563594952198e-85	-0.0712803	0.024	0.079	4.20795865533765e-81
SAMSN1	1.79951931803677e-85	-0.145222	0.132	0.236	4.65805575473818e-81
STAC	1.96871658916834e-85	-0.102514	0.017	0.066	5.09602289106226e-81
AP1S1	2.28793310541484e-85	-0.065024	0.086	0.173	5.92231484336632e-81
HTATIP2	2.61745974631492e-85	-0.0728761	0.096	0.188	6.77529455333618e-81
NPL	3.34960206468547e-85	-0.0975664	0.039	0.103	8.67044494443834e-81
DDAH2	3.37811107572662e-85	-0.0879253	0.112	0.21	8.74424051951836e-81
MAP2K1	3.69826890217918e-85	-0.0713007	0.09	0.179	9.5729690532908e-81
SDF4	4.12575325315116e-85	-0.0928482	0.18	0.304	1.06795122957818e-80
LILRB2	4.30310615445469e-85	-0.130701	0.04	0.103	1.1138590280806e-80
POMP	6.17220548578454e-85	-0.189759	0.323	0.478	1.59767538999533e-80
ZNF331	6.18151025718143e-85	-0.228141	0.18	0.293	1.60008393007141e-80
MIIP	7.85128578719333e-85	-0.0630294	0.075	0.158	2.03230532601499e-80
PLD3	8.85473832162534e-85	-0.213231	0.152	0.26	2.29204901455272e-80
SPCS3	1.02305085536903e-84	-0.0673095	0.163	0.281	2.64816713912274e-80
SPINT1	1.084112761175e-84	-0.0713749	0.017	0.067	2.80622588230149e-80
ADAM15	1.11681041527272e-84	-0.0779766	0.04	0.104	2.89086375993344e-80
ABHD12	1.18144033295684e-84	-0.0751033	0.073	0.153	3.05815830185877e-80
IRF2BP2	1.18587465779592e-84	-0.0574029	0.125	0.229	3.06963655170473e-80
SLC39A1	1.44967959243896e-84	-0.0671072	0.081	0.166	3.75249562502824e-80
SELENOS	1.80724546623969e-84	-0.0704697	0.143	0.253	4.67805488936145e-80
AP3S1	1.82974377104493e-84	-0.070662	0.138	0.246	4.7362917513498e-80
ANXA1	1.84311004869653e-84	-0.202915	0.218	0.339	4.77089036105098e-80
LAPTM4A	3.17284306688683e-84	-0.131365	0.214	0.345	8.21290427863656e-80
KIF5B	3.2179062203248e-84	-0.102788	0.213	0.348	8.32955025131075e-80
ITGB1	3.37872973801425e-84	-0.106766	0.193	0.317	8.74584192684989e-80
TK1	4.0048040889345e-84	-0.160192	0.013	0.059	1.03664353842069e-79
PAPSS1	4.27951424875803e-84	-0.0690619	0.089	0.177	1.10775226329101e-79
PSMC2	4.59329153048972e-84	-0.0414503	0.122	0.225	1.18897351266726e-79
M6PR	5.23026787522861e-84	-0.10243	0.211	0.344	1.35385483950293e-79
EDEM2	6.69708248010431e-84	-0.0713898	0.058	0.131	1.733539799975e-79
TMEM106C	7.54515910020473e-84	-0.145862	0.068	0.146	1.95306443308799e-79
SUMO3	8.0654189959061e-84	-0.0719709	0.188	0.314	2.08773370709029e-79
RPL34	9.9723777521512e-84	0.188416540043578	0.968	0.982	2.58134998114434e-79
DCXR	1.00875932964817e-83	-0.173247	0.199	0.325	2.61117352479428e-79
ADAMTSL4	1.23091332054074e-83	-0.0909921	0.032	0.09	3.1862191302197e-79
CXCL2	1.34939081648725e-83	-0.473296	0.053	0.121	3.49289812847725e-79
HDHD5	1.458001652861e-83	-0.0512658	0.067	0.145	3.7740372784307e-79
BAG1	1.5062388156829e-83	-0.0721475	0.139	0.248	3.89889917439519e-79
NADK	1.53840986983186e-83	-0.058988	0.047	0.115	3.98217394805976e-79
AKIP1	1.66159077473827e-83	-0.0550962	0.065	0.142	4.30102772041002e-79
LSM10	1.89258753995375e-83	-0.0611352	0.14	0.249	4.89896284717027e-79
SORT1	2.11589822425867e-83	-0.0712645	0.039	0.102	5.47700255349356e-79
LGALS3BP	2.36526993612716e-83	-0.161384	0.147	0.253	6.12250122966517e-79
PSENEN	2.88923622820492e-83	-0.0625044	0.084	0.17	7.47878797670844e-79
RPS23	3.42276871171293e-83	0.186629308575337	0.976	0.989	8.85983681026892e-79
ATP6V1A	3.63512343775951e-83	-0.0586989	0.069	0.148	9.4095170186405e-79
FTL	3.94431246113034e-83	-0.677268	0.937	0.961	1.02098528056359e-78
LEPROT	4.97665037076805e-83	-0.0718291	0.099	0.191	1.28820594847331e-78
SAMHD1	5.65429771666731e-83	-0.21236	0.221	0.345	1.46361496395933e-78
SLC25A1	5.65664080088701e-83	-0.104592	0.09	0.177	1.4642214713096e-78
NAIP	5.78164671016552e-83	-0.0870585	0.048	0.115	1.49657925092635e-78
CHMP1B	5.87801090352837e-83	-0.207084	0.128	0.227	1.52152312237832e-78
COX20	6.96266105276322e-83	-0.0824502	0.122	0.222	1.80228481350776e-78
H2AFJ	7.01946785107891e-83	-0.112496	0.185	0.308	1.81698925325178e-78
CCL3	7.05128154560581e-83	-0.622746	0.074	0.15	1.82522422808006e-78
MRPL17	7.39209653293213e-83	-0.0699052	0.104	0.199	1.91344418754948e-78
HES1	7.5469204088442e-83	-0.133244	0.044	0.109	1.95352034782932e-78
RGS19	7.88058394020559e-83	-0.11962	0.152	0.262	2.03988915292222e-78
PLK2	8.09079439267956e-83	-0.100745	0.042	0.106	2.0943021285451e-78
OS9	8.16283797627214e-83	-0.0692876	0.168	0.286	2.11295061015804e-78
RAB7A	8.33717693257184e-83	-0.116867	0.249	0.392	2.15807824899622e-78
HAGH	8.71338615799647e-83	-0.0620149	0.114	0.212	2.25546000699738e-78
ACADVL	8.76365697899331e-83	-0.074403	0.157	0.27	2.26847260901242e-78
COQ2	8.93913320964638e-83	-0.0538607	0.037	0.1	2.31389463131697e-78
POLR3K	8.99409986594998e-83	-0.0761719	0.077	0.16	2.32812275030115e-78
YWHAG	9.89222135898985e-83	-0.0518958	0.078	0.161	2.56060149877452e-78
CHID1	1.09722414018168e-82	-0.0722897	0.093	0.181	2.84016468686028e-78
TOR3A	1.33808151349993e-82	-0.0614401	0.069	0.148	3.46362399769458e-78
ARL8B	1.35958026243694e-82	-0.0450056	0.112	0.21	3.51927350931801e-78
PSMA6	1.58285283208309e-82	-0.0828659	0.164	0.28	4.09721455584707e-78
NAA20	1.73917653242425e-82	-0.0616607	0.136	0.242	4.50185845418017e-78
C4orf48	1.75036417076505e-82	-0.139799	0.204	0.33	4.53081765602534e-78
RDX	1.79504878781961e-82	-0.079038	0.067	0.144	4.64648378727107e-78
ACAA2	1.97270074438505e-82	-0.0668347	0.069	0.148	5.10633587684071e-78
NDUFA8	1.99372922317715e-82	-0.0571156	0.124	0.226	5.16076809419407e-78
CD163	2.14770993033585e-82	-0.157052	0.053	0.122	5.55934715467434e-78
COPE	2.24334483623224e-82	-0.117561	0.25	0.392	5.80689810858715e-78
DEGS1	2.49174823337871e-82	-0.0648	0.11	0.206	6.44989030210079e-78
CYCS	2.63697375201408e-82	-0.156093	0.273	0.416	6.82580655708845e-78
BLOC1S1	2.85474727631761e-82	-0.0907425	0.169	0.287	7.38951332474813e-78
NIT2	3.02783101127886e-82	-0.0685121	0.07	0.149	7.83754057269534e-78
SMIM14	3.53789236950158e-82	-0.0776611	0.061	0.135	9.15783439845484e-78
SQOR	4.19181974733267e-82	-0.0716783	0.046	0.112	1.08505254159706e-77
CD3D	4.62350874885242e-82	0.314372163016999	0.701	0.599	1.19679523964045e-77
HDLBP	5.21129578778851e-82	-0.0744938	0.145	0.255	1.34894391466906e-77
EMC10	5.25763025328567e-82	-0.0751324	0.14	0.247	1.36093759106299e-77
GNAQ	5.27119843492e-82	-0.0736781	0.071	0.149	1.36444971487904e-77
ANKRD37	5.37025996720138e-82	-0.108993	0.093	0.18	1.39009179251008e-77
RPL29	5.91773252303568e-82	0.202622865807508	0.971	0.984	1.53180506358778e-77
PDIA6	6.37246074166227e-82	-0.134888	0.263	0.404	1.64951146297928e-77
FUCA1	6.52340593256017e-82	-0.0921499	0.055	0.125	1.6885836256432e-77
RAB2A	6.62718361582342e-82	-0.125066	0.234	0.371	1.71544647895589e-77
G6PC3	7.65074190798021e-82	-0.0705438	0.057	0.129	1.98039454288068e-77
ETF1	7.69272185897753e-82	-0.0598539	0.102	0.194	1.99126105319633e-77
PLBD2	8.68655512156539e-82	-0.063375	0.036	0.097	2.2485147932172e-77
SRA1	1.00959755985762e-81	-0.0499843	0.169	0.288	2.61334328369144e-77
STX4	1.01085089625051e-81	-0.0721812	0.102	0.193	2.61658754494445e-77
TM6SF1	1.1364797445107e-81	-0.080187	0.024	0.076	2.94177781866595e-77
CTNNBIP1	1.20402701635738e-81	-0.0568931	0.055	0.126	3.11662393184109e-77
SERINC2	1.21079741748328e-81	-0.119856	0.022	0.073	3.13414911515548e-77
DRAM1	1.61574647779024e-81	-0.0832042	0.037	0.097	4.18235975776004e-77
SRD5A3	1.62496271533238e-81	-0.0586539	0.038	0.1	4.20621598863786e-77
CSRNP1	1.81312495708327e-81	-0.135054	0.145	0.25	4.69327395141005e-77
TMEM51	1.89341801004112e-81	-0.0891399	0.039	0.1	4.90111251899144e-77
POLR2J	2.34209946250606e-81	-0.065185	0.113	0.21	6.06252445869695e-77
NDUFV3	2.34224967753879e-81	-0.0574954	0.076	0.156	6.06291329030917e-77
SDCBP	2.3846539205812e-81	-0.15937	0.256	0.392	6.17267667342445e-77
CSTB	2.39639022334958e-81	-0.330325	0.38	0.518	6.20305609314038e-77
ETV5	2.49780737320361e-81	-0.0816517	0.03	0.087	6.46557438553755e-77
ACOT7	2.52359257553797e-81	-0.119716	0.038	0.099	6.53231938178003e-77
CHMP5	2.64001832481356e-81	-0.0605547	0.165	0.281	6.83368743377991e-77
DOK3	2.70007644933607e-81	-0.0738834	0.023	0.076	6.98914788910643e-77
TLN1	2.79943620165485e-81	-0.109949	0.212	0.341	7.24634060798359e-77
TGIF1	2.82580183670775e-81	-0.082022	0.097	0.186	7.31458805431802e-77
DPY30	3.99506471307448e-81	-0.0731942	0.12	0.218	1.03412250097933e-76
PABPC4	4.37336329473287e-81	-0.0759988	0.115	0.211	1.1320450888416e-76
RPS18	4.64664366226845e-81	0.206217821717795	0.976	0.985	1.20278371197819e-76
SMIM4	5.57287803985118e-81	-0.0650478	0.054	0.124	1.44253948061548e-76
SLC25A11	5.6957759803953e-81	-0.0492852	0.117	0.216	1.47435161252532e-76
UBE2S	5.71114533918763e-81	-0.117238	0.076	0.156	1.47832997104872e-76
GLIPR2	6.18055846863034e-81	-0.120053	0.089	0.174	1.59983755960496e-76
UQCRQ	6.63080075856014e-81	-0.205872	0.336	0.487	1.71638277635329e-76
MOSPD3	6.93486202750672e-81	-0.0670068	0.078	0.16	1.79508903582012e-76
CAST	7.36704049142453e-81	-0.0997687	0.21	0.339	1.90695843120524e-76
TADA3	7.582434709097e-81	-0.0568803	0.133	0.238	1.96271322444976e-76
MKNK1	7.65545905550652e-81	-0.0718371	0.065	0.14	1.98161557651786e-76
TFEC	8.60485162695798e-81	-0.0823729	0.03	0.087	2.22736584363807e-76
ETFA	9.3958530986389e-81	-0.0598482	0.155	0.268	2.43211657458268e-76
MYO1F	1.0689349531013e-80	-0.0887188	0.092	0.179	2.76693812610272e-76
CMTM6	1.07616593059719e-80	-0.108985	0.222	0.354	2.78565551135083e-76
RPS8	1.12727397594974e-80	0.187934348850943	0.983	0.992	2.9179486867459e-76
PHLDA2	1.17547291915722e-80	-0.179843	0.041	0.104	3.04271165123847e-76
TIMM10	1.25733140596018e-80	-0.0429705	0.117	0.215	3.25460234432792e-76
TRIP6	1.28784808666936e-80	-0.0657409	0.034	0.094	3.33359477234364e-76
GTF3C6	1.34258473806574e-80	-0.0785604	0.183	0.306	3.47528059448317e-76
G0S2	1.6872655235095e-80	-0.375821	0.039	0.1	4.36748680760434e-76
CLPTM1	1.73816312613539e-80	-0.0506902	0.073	0.153	4.49923525200145e-76
CPQ	2.0383244722668e-80	-0.0819202	0.054	0.124	5.2762028964626e-76
GPR183	2.08070276884927e-80	-0.282854	0.132	0.227	5.38589911716634e-76
SPNS1	2.32262214608169e-80	-0.0448598	0.084	0.168	6.01210742513244e-76
TLR2	2.35119320645009e-80	-0.081897	0.036	0.095	6.08606361489607e-76
CYB5R3	2.37050450673904e-80	-0.0988452	0.152	0.261	6.136050915694e-76
HAUS4	2.47629401777863e-80	-0.0373632	0.071	0.15	6.40988706501998e-76
PTPN18	2.80954620030655e-80	-0.0555698	0.075	0.156	7.27251033949351e-76
GGA2	2.90277888838758e-80	-0.0794402	0.068	0.144	7.51384315259125e-76
EPSTI1	2.92946583700813e-80	-0.12741	0.129	0.23	7.58292231909555e-76
TMEM205	2.94200000797299e-80	-0.0505905	0.105	0.197	7.61536702063809e-76
SCIMP	3.2275310516463e-80	-0.0819311	0.027	0.082	8.35446412718644e-76
HSD3B7	3.48229939045501e-80	-0.0708393	0.023	0.075	9.0139319721928e-76
STARD3NL	3.52973959243206e-80	-0.048195	0.086	0.171	9.13673093501038e-76
SLC15A3	3.697371091341e-80	-0.0948684	0.045	0.109	9.57064506993617e-76
METRNL	4.01362057945447e-80	-0.107784	0.056	0.126	1.03892568699179e-75
ATP6V1F	4.70364795588175e-80	-0.20118	0.327	0.475	1.21753927337999e-75
AXL	6.98130081218512e-80	-0.108956	0.04	0.101	1.80710971523412e-75
ORAI3	7.02479961107158e-80	-0.0573429	0.054	0.124	1.81836937932588e-75
CREM	7.04310163004717e-80	-0.154836	0.216	0.338	1.82310685693771e-75
P4HA1	7.33952249046958e-80	-0.0631729	0.062	0.135	1.89983539665805e-75
APPL1	8.84620651904768e-80	-0.0725263	0.139	0.244	2.28984055745549e-75
REEP4	9.4749378270358e-80	-0.0710531	0.045	0.11	2.45258765652822e-75
KDELR1	9.55367191617428e-80	-0.10702	0.216	0.346	2.47296797550171e-75
TFRC	1.01223581148148e-79	-0.0944438	0.065	0.139	2.62017239801981e-75
CD3E	1.04960981204672e-79	0.292367070018177	0.725	0.616	2.71691499848293e-75
RAB34	1.17152864889114e-79	-0.0554831	0.054	0.123	3.03250190765471e-75
SNAP29	1.29442724942431e-79	-0.044028	0.091	0.178	3.35062493513482e-75
ERO1A	1.31541071836122e-79	-0.0642345	0.048	0.114	3.40494064447803e-75
GMNN	1.63927759404804e-79	-0.0819018	0.029	0.084	4.24327005219334e-75
DTYMK	1.65010127716197e-79	-0.074598	0.062	0.135	4.27128715593376e-75
CXCL8	1.70825760066497e-79	-0.368295	0.043	0.105	4.42182479932127e-75
SPPL2A	1.73563003731443e-79	-0.0588735	0.127	0.227	4.49267835158841e-75
RER1	1.86981677162689e-79	-0.0758681	0.199	0.326	4.84002071335622e-75
FEZ2	2.0515511008113e-79	-0.0731577	0.112	0.206	5.31044002445006e-75
MPC2	2.18964097804437e-79	-0.141717	0.209	0.334	5.66788567166784e-75
FLOT2	2.39112748266605e-79	-0.057325	0.101	0.192	6.18943348888107e-75
HYI	2.7176369454098e-79	-0.0723732	0.049	0.116	7.03460323319326e-75
UBE2E1	2.84039499719129e-79	-0.0462903	0.085	0.169	7.35236245022966e-75
GPR137B	4.27924957150551e-79	-0.0610682	0.071	0.149	1.1076837515842e-74
CKLF	4.37604083071799e-79	-0.117065	0.136	0.238	1.13273816903135e-74
TPMT	4.81337829879842e-79	-0.0356011	0.055	0.125	1.24594297264397e-74
TMEM14C	5.46541612533134e-79	-0.131111	0.25	0.388	1.41472296404202e-74
ACSL1	5.55417613994587e-79	-0.058878	0.039	0.1	1.43769849382499e-74
RPS13	6.02382784459251e-79	0.19673592454331	0.971	0.984	1.55926783757277e-74
COPRS	6.19736563627623e-79	-0.0655951	0.025	0.078	1.6041880949501e-74
ALDH3B1	6.58650259021973e-79	-0.065387	0.019	0.068	1.70491619547838e-74
SDHD	6.85384182552092e-79	-0.0674093	0.128	0.228	1.77411695653609e-74
EAF2	6.88267737540488e-79	-0.0613852	0.028	0.082	1.78158103862355e-74
CMC2	7.25554896201651e-79	-0.0729252	0.14	0.244	1.87809884881797e-74
ADPGK	7.41027354502442e-79	-0.068844	0.097	0.185	1.91814930712957e-74
KIAA0930	7.46012730878434e-79	-0.0678404	0.04	0.102	1.93105395387883e-74
TIMM8B	7.5201154511592e-79	-0.06867	0.187	0.31	1.94658188453256e-74
LACTB2	7.68099571619224e-79	-0.111115	0.047	0.112	1.98822574113636e-74
NAA38	8.3131445604321e-79	-0.070247	0.195	0.319	2.15185746946785e-74
DLGAP3	8.70298646168394e-79	-0.0888542	0.022	0.072	2.25276804560689e-74
PLOD3	9.75159470458679e-79	-0.0676792	0.059	0.131	2.52420028928229e-74
SSRP1	9.90377540683149e-79	-0.062465	0.114	0.209	2.56359226405833e-74
MED8	1.11724214056021e-78	-0.0462732	0.072	0.149	2.89198128084012e-74
ATP1A1	1.2171721226167e-78	-0.0734513	0.176	0.293	3.15065003939333e-74
KYNU	1.43592182269164e-78	-0.0413996	0.032	0.089	3.71688363803731e-74
ADAM9	1.55034281436523e-78	-0.0598974	0.039	0.1	4.0130623749844e-74
GPAA1	1.6530958853353e-78	-0.115154	0.119	0.214	4.27903869919043e-74
COMMD9	1.74674294326294e-78	-0.0381507	0.072	0.15	4.52144410863611e-74
MIDN	1.84399209427927e-78	-0.080995	0.094	0.18	4.7731735360419e-74
TM9SF2	1.98574195316435e-78	-0.0743703	0.142	0.246	5.14009304576591e-74
RILP	2.19375282356228e-78	-0.0668496	0.028	0.082	5.67852918379096e-74
FAM129A	2.35362870612956e-78	-0.105804	0.084	0.166	6.09236790581638e-74
PSMD11	2.92798159204425e-78	-0.0734037	0.141	0.245	7.57908035100655e-74
CAPN1	3.2745467282187e-78	-0.0479985	0.1	0.19	8.47616420599411e-74
CMC1	3.3572800660034e-78	-0.0793418	0.123	0.22	8.6903194508498e-74
CNIH4	3.88126070747413e-78	-0.0593445	0.11	0.202	1.00466433412968e-73
MAP2K3	4.02537087582473e-78	-0.0727612	0.086	0.168	1.04196725120723e-73
AZU1	4.14704360904621e-78	-0.249851	0.009	0.048	1.07346223820161e-73
RPS24	4.95204349887494e-78	0.20101671842715	0.976	0.985	1.28183645968378e-73
SAR1B	4.95391995671099e-78	-0.0581738	0.1	0.19	1.28232218079464e-73
CD93	4.98189994199764e-78	-0.104141	0.057	0.126	1.28956479998609e-73
NR4A3	4.98481155886413e-78	-0.15095	0.095	0.179	1.29031847201198e-73
SLC44A1	5.25270162500598e-78	-0.0981479	0.058	0.127	1.3596618156328e-73
POLR2F	5.42809411230131e-78	-0.0657415	0.155	0.265	1.4050621609692e-73
SLC31A1	5.62438946585408e-78	-0.0441203	0.037	0.097	1.45587321323633e-73
NFKBIZ	6.20235105785973e-78	-0.110225	0.139	0.239	1.60547857132699e-73
GABARAPL1	6.64377641618375e-78	-0.0824598	0.079	0.159	1.71974152532916e-73
PSMD9	6.84844909636703e-78	-0.0468472	0.104	0.195	1.77272104859461e-73
MLEC	7.8527152007547e-78	-0.0994024	0.164	0.276	2.03267532971535e-73
DBNL	8.05554631609142e-78	-0.0622483	0.183	0.303	2.08517816392026e-73
AKIRIN2	9.71118867198151e-78	-0.0681609	0.123	0.22	2.51374118774241e-73
NME4	9.80283410358174e-78	-0.0776392	0.126	0.225	2.53746360771213e-73
ITPA	1.06463778066551e-77	-0.0525013	0.131	0.232	2.75581489525268e-73
UBE2E2	1.083943998704e-77	-0.0454066	0.063	0.136	2.80578904064531e-73
STOML2	1.33854906045309e-77	-0.0891122	0.157	0.266	3.46483424298283e-73
SSR1	1.33984658018299e-77	-0.0448513	0.165	0.279	3.46819287280366e-73
GK	1.42596502363291e-77	-0.040572	0.052	0.119	3.69111046367378e-73
FABP5	1.4448822762145e-77	-0.328479	0.178	0.284	3.74007777198123e-73
CHP1	1.51749405457197e-77	-0.0512649	0.045	0.109	3.92803336025955e-73
CD1D	1.53593778949494e-77	-0.0864517	0.014	0.057	3.97577496810765e-73
RHOC	1.56339362676988e-77	-0.120803	0.08	0.159	4.04684440289384e-73
MIF4GD	1.58546441219081e-77	-0.0395963	0.105	0.196	4.10397463095592e-73
JUND	1.5952952135258e-77	-0.0886882	0.187	0.306	4.12942166021154e-73
COA3	1.63359074391431e-77	-0.0723595	0.164	0.276	4.2285496406222e-73
TPM4	1.74822600026399e-77	-0.143675	0.219	0.342	4.52528300168333e-73
ATP2A2	1.86234162058371e-77	-0.0487973	0.074	0.151	4.82067128488093e-73
SH2B3	1.89533013783722e-77	-0.0756555	0.052	0.119	4.90606206179165e-73
STOM	2.06300801080493e-77	-0.0895823	0.106	0.196	5.34009623596855e-73
RPS4X	2.08118578640251e-77	0.191150232621207	0.971	0.982	5.3871494081029e-73
PCK2	2.28226978882968e-77	-0.0670867	0.048	0.113	5.90765534838563e-73
VPS35	2.37579353467624e-77	-0.0562893	0.154	0.264	6.14974156450946e-73
RPL30	2.69194746982095e-77	0.167255850765926	0.979	0.989	6.96810602563153e-73
CALU	2.70066083689868e-77	-0.0730124	0.093	0.178	6.99066057631225e-73
LYAR	2.83935992839286e-77	-0.0827149	0.097	0.183	7.34968317464492e-73
NDUFS4	3.09927972377082e-77	-0.0476394	0.13	0.23	8.02248556498076e-73
SLC8A1	3.11853959767981e-77	-0.071555	0.052	0.119	8.07233974859419e-73
CD300C	3.64116650232372e-77	-0.0679554	0.018	0.065	9.42515949126494e-73
NDRG2	3.69951031781167e-77	-0.0713629	0.047	0.112	9.5761824576555e-73
POR	4.07682565935265e-77	-0.0645465	0.064	0.137	1.05528632192343e-72
MAD2L2	4.12482262912895e-77	-0.062034	0.104	0.194	1.06771033755003e-72
RNF187	4.70124875767377e-77	-0.0684734	0.113	0.206	1.21691824092386e-72
STX10	4.83376782522337e-77	-0.0540629	0.123	0.221	1.25122080155907e-72
CEBPG	5.35813754876437e-77	-0.0498031	0.054	0.123	1.38695390449766e-72
CANX	5.59441429271792e-77	-0.106521	0.248	0.385	1.44811413967003e-72
SMIM12	5.93134242231139e-77	-0.0327599	0.103	0.193	1.5353279860153e-72
ETV6	6.26896242565495e-77	-0.0570572	0.07	0.145	1.62272092388078e-72
MPG	6.65517933026391e-77	-0.063034	0.163	0.275	1.72269316963881e-72
CD59	7.12953399113884e-77	-0.0694741	0.042	0.104	1.84547987360629e-72
CORO1B	7.61857084291296e-77	-0.12272	0.235	0.366	1.97206706268802e-72
SNX9	8.49997979010284e-77	-0.0709806	0.116	0.21	2.20021976866812e-72
FLII	9.62322543621909e-77	-0.0469077	0.101	0.19	2.49097190416531e-72
PTGS1	1.02967223741339e-76	-0.0868617	0.029	0.082	2.66530658654457e-72
SFT2D1	1.34495425087817e-76	-0.0336138	0.139	0.244	3.48141407839815e-72
PLTP	1.3742449330279e-76	-0.144797	0.048	0.112	3.55723300914272e-72
POP7	1.63459559432922e-76	-0.0962812	0.078	0.157	4.23115069592119e-72
VEGFA	1.69868624216258e-76	-0.0898802	0.046	0.109	4.39704933783783e-72
MRPL33	1.77542571429485e-76	-0.0608052	0.174	0.29	4.59568946145221e-72
RAB5IF	1.90151519918362e-76	-0.0899783	0.207	0.333	4.92207209308681e-72
ROMO1	2.07270975427263e-76	-0.129872	0.268	0.408	5.36520919893471e-72
RPS25	2.35687385662414e-76	0.188268324302508	0.959	0.975	6.10076797787158e-72
RPS15	2.3680585879365e-76	0.161440668027751	0.976	0.986	6.12971965487362e-72
SYAP1	2.46120451093574e-76	-0.0518032	0.121	0.218	6.37082787655716e-72
LAMTOR4	2.46408713570033e-76	-0.212084	0.334	0.485	6.37828955076031e-72
GGCT	2.59433921973163e-76	-0.0566532	0.093	0.179	6.71544707027533e-72
NUCB1	3.21266021469325e-76	-0.0640695	0.222	0.353	8.31597096573347e-72
HCCS	3.21304306196993e-76	-0.0494353	0.037	0.096	8.31696196590916e-72
AAMDC	4.19238717271132e-76	-0.0504	0.041	0.102	1.08519941965633e-71
PTPN12	4.30007460295365e-76	-0.0609667	0.043	0.105	1.11307431097455e-71
FAM120A	4.70021153277995e-76	-0.0496639	0.082	0.162	1.21664975526009e-71
CRYL1	4.81118779524294e-76	-0.0724992	0.053	0.119	1.24537596079864e-71
RXRA	5.14721198369828e-76	-0.0571327	0.041	0.101	1.3323558219803e-71
ZDHHC3	5.1971817631732e-76	-0.0650751	0.068	0.142	1.34529049939738e-71
PHACTR2	5.59250153432988e-76	-0.0592556	0.074	0.151	1.44761902216129e-71
LITAF	5.67194489882628e-76	-0.194479	0.29	0.423	1.46818293706118e-71
LAIR1	6.20150506876782e-76	-0.161768	0.102	0.187	1.60525958705055e-71
PDCD5	6.24856518840433e-76	-0.0981919	0.212	0.338	1.61744109901846e-71
RPS6	6.92509598963677e-76	0.202203028778523	0.965	0.977	1.79256109691748e-71
DDRGK1	7.04421059135835e-76	-0.0554433	0.137	0.239	1.82339391157311e-71
TNNT1	7.11776548280109e-76	-0.0719816	0.01	0.049	1.84243359522306e-71
RPL11	7.19299754744532e-76	0.164697573510172	0.98	0.99	1.86190741515622e-71
ARL5A	7.50806997367741e-76	-0.0492489	0.132	0.233	1.9434639126864e-71
HADHB	8.33121669880061e-76	-0.0396849	0.129	0.229	2.15653544248454e-71
MYOF	8.3782739215849e-76	-0.0717613	0.038	0.096	2.16871620460225e-71
MRPL18	8.82464217852459e-76	-0.0545585	0.168	0.281	2.28425862791109e-71
CD300A	9.2590518773171e-76	-0.0894659	0.058	0.127	2.39670557844353e-71
PTPMT1	9.32927792855554e-76	-0.0564839	0.085	0.166	2.4148835918066e-71
AUP1	1.04820803242279e-75	-0.0692556	0.219	0.349	2.71328649192639e-71
SQSTM1	1.0794305634293e-75	-0.157173	0.305	0.449	2.79410601343675e-71
AFMID	1.11761434228752e-75	-0.0635234	0.019	0.066	2.89294472501123e-71
ENTPD1	1.44148767451728e-75	-0.0928253	0.06	0.129	3.73129084548798e-71
GATM	1.62971161853874e-75	-0.141897	0.041	0.101	4.21850852458753e-71
ANXA7	1.94270082014404e-75	-0.0527881	0.171	0.285	5.02868107294285e-71
GGH	1.94959486963497e-75	-0.21127	0.039	0.098	5.04652632005011e-71
RGS18	1.9643212987382e-75	-0.0635155	0.014	0.058	5.08464568178384e-71
SHTN1	2.20216949216537e-75	-0.0545659	0.033	0.089	5.70031573047006e-71
RTL8C	2.24267952256891e-75	-0.0838738	0.111	0.202	5.80517594416963e-71
RPS14	2.33435817494367e-75	0.169325913157001	0.974	0.986	6.04248613584168e-71
FBXW5	2.37611055060142e-75	-0.0409341	0.124	0.221	6.15056216023179e-71
MTMR14	2.57258530635116e-75	-0.047377	0.094	0.18	6.65913706548999e-71
PDZD11	2.57985963346699e-75	-0.0404576	0.079	0.159	6.67796666122931e-71
RBPJ	2.60612251621441e-75	-0.0970461	0.161	0.269	6.74594813322099e-71
SHKBP1	2.60979865187924e-75	-0.0656879	0.136	0.237	6.75546381038942e-71
SLC43A2	2.66379791937717e-75	-0.0676367	0.047	0.111	6.89524091430779e-71
C17orf58	3.10666875865043e-75	-0.0508829	0.019	0.065	8.04161208176663e-71
AIG1	3.17487852993681e-75	-0.087048	0.055	0.122	8.21817307474143e-71
MRPS18C	3.24063952155056e-75	-0.0529557	0.126	0.224	8.38839540153363e-71
PSMB3	3.28929584786422e-75	-0.171155	0.35	0.504	8.51434230219653e-71
H2AFX	3.47582694727847e-75	-0.136699	0.092	0.173	8.99717805303032e-71
SMPDL3A	4.27980726624352e-75	-0.0661179	0.023	0.073	1.10782811086713e-70
DAP	4.47774504181216e-75	-0.0526116	0.091	0.175	1.15906430407308e-70
SLC43A3	4.99710585732086e-75	-0.0562581	0.042	0.103	1.2935008511675e-70
DRAM2	5.36158299507329e-75	-0.0473479	0.101	0.19	1.38784575827472e-70
MAP4	6.17565466756651e-75	-0.0911268	0.108	0.197	1.59856821069959e-70
DBI	6.17775072537181e-75	-0.200628	0.381	0.529	1.59911077526249e-70
PIGT	6.82966702805798e-75	-0.0509148	0.109	0.2	1.76785931021281e-70
MCM5	9.84258061344475e-75	-0.0948501	0.069	0.141	2.54775199179017e-70
NABP2	1.01229012026654e-74	-0.0532893	0.063	0.135	2.62031297630993e-70
MAP1LC3B	1.05360110337172e-74	-0.0978744	0.225	0.354	2.7272464560777e-70
TTYH3	1.05475432426721e-74	-0.0688117	0.049	0.114	2.73023156836568e-70
TOM1	1.21813835163409e-74	-0.0480706	0.078	0.156	3.15315112320485e-70
COLEC12	1.30736698732816e-74	-0.117546	0.031	0.086	3.38411944669894e-70
DAPK1	1.3994611706348e-74	-0.0469823	0.049	0.113	3.62250524018818e-70
GLTP	1.45572021747325e-74	-0.0548648	0.069	0.143	3.7681317829295e-70
MRPL40	1.58142191120356e-74	-0.04337	0.109	0.2	4.09351061715042e-70
MRPL4	1.61295653752559e-74	-0.051023	0.145	0.25	4.17513799738499e-70
HSD17B10	1.7056868054304e-74	-0.0740358	0.158	0.266	4.4151702958566e-70
IAH1	1.70580187509247e-74	-0.0326815	0.135	0.236	4.41546815367686e-70
BNIP2	1.719559670918e-74	-0.0561184	0.152	0.258	4.45108020817123e-70
C19orf24	1.7611099617545e-74	-0.087025	0.195	0.315	4.55863313600152e-70
PLA2G7	2.02297847113927e-74	-0.119442	0.028	0.08	5.236479772544e-70
IFI35	2.20154008906754e-74	-0.0780841	0.141	0.243	5.69868652055132e-70
ARF3	2.42259927642933e-74	-0.0445225	0.071	0.145	6.27089822703731e-70
SAT2	2.66078451156409e-74	-0.0839134	0.147	0.25	6.88744070818364e-70
CHCHD7	2.67127883219245e-74	-0.047117	0.108	0.199	6.91460525713016e-70
PTGES2	3.02385228611381e-74	-0.038989	0.08	0.158	7.82724164260561e-70
NTPCR	3.48031254603189e-74	-0.0482194	0.062	0.133	9.00878902540354e-70
PDLIM7	3.51478288611622e-74	-0.0751966	0.05	0.114	9.09801550071184e-70
SUPT4H1	3.53079325931113e-74	-0.0545514	0.198	0.321	9.13945835172685e-70
VKORC1	3.65729714316226e-74	-0.0579692	0.04	0.098	9.4669136550755e-70
OAZ1	3.79881374553718e-74	-0.284627	0.667	0.769	9.83322938032299e-70
ACSL4	3.96283494829981e-74	-0.0630121	0.062	0.133	1.02577982636741e-69
ASGR1	3.9916953040355e-74	-0.107574	0.024	0.074	1.03325032944959e-69
NCSTN	5.61603164111098e-74	-0.0500223	0.077	0.154	1.45370979030158e-69
COLGALT1	6.45166047247253e-74	-0.0611135	0.059	0.127	1.67001231329951e-69
SLC25A39	7.73451191307393e-74	-0.0731327	0.198	0.319	2.00207840869919e-69
CD36	8.6872657039322e-74	-0.073424	0.037	0.095	2.24869872746285e-69
DNPEP	9.1878323539529e-74	-0.0542677	0.09	0.172	2.37827040482071e-69
TMEM165	1.05596787058227e-73	-0.0460034	0.142	0.245	2.73337283300219e-69
WDR45	1.09146891717902e-73	-0.0458837	0.088	0.169	2.82526729211789e-69
MBD2	1.09734983419341e-73	-0.058002	0.043	0.104	2.84049004580963e-69
HPRT1	1.11586410869403e-73	-0.0398028	0.133	0.232	2.88841424535449e-69
ACO2	1.12087230973397e-73	-0.0442726	0.113	0.205	2.90137797374639e-69
TP53I3	1.12097510807774e-73	-0.0549127	0.032	0.087	2.90164406725924e-69
QKI	1.20738942395347e-73	-0.0528501	0.077	0.154	3.12532752390356e-69
SIDT2	1.30108432669409e-73	-0.0615795	0.038	0.096	3.36785677964766e-69
IGFLR1	1.3826384111142e-73	-0.105806	0.093	0.176	3.5789595271691e-69
ADRM1	1.50926685049896e-73	-0.0586635	0.187	0.305	3.90673724251655e-69
NPEPPS	1.76355451527257e-73	-0.0659832	0.157	0.264	4.56496086278304e-69
PICALM	1.77290388137745e-73	-0.0419248	0.086	0.166	4.58916169694552e-69
IRAK3	1.92766567733597e-73	-0.0732701	0.023	0.071	4.98976260578415e-69
MRPS16	1.98347045910391e-73	-0.0587016	0.153	0.259	5.13421328339048e-69
C1orf162	1.98384951833611e-73	-0.245419	0.137	0.229	5.13519447821301e-69
SAC3D1	2.01418788394031e-73	-0.0717173	0.033	0.088	5.21372533757949e-69
RFC2	2.11836821567018e-73	-0.039585	0.046	0.109	5.48339612626225e-69
ATP6V1C1	2.1990988822738e-73	-0.0430942	0.07	0.144	5.69236745676574e-69
LAMTOR5	2.27142717786986e-73	-0.0898819	0.248	0.384	5.87958924991614e-69
SIGLEC9	2.63123109243323e-73	-0.0708626	0.02	0.067	6.81094168276343e-69
NPTN	2.74588591342739e-73	-0.0459183	0.05	0.114	7.1077256869068e-69
GDI2	2.80428425943713e-73	-0.0945903	0.271	0.413	7.25888980555302e-69
MGST1	2.89642370638199e-73	-0.225798	0.027	0.078	7.49739276396979e-69
TMEM147	3.02209111878486e-73	-0.0614166	0.182	0.298	7.8226828609746e-69
TIMM13	3.11944271654945e-73	-0.0545068	0.164	0.275	8.07467747178824e-69
ECH1	3.22868816879938e-73	-0.0681215	0.093	0.176	8.35745932493721e-69
MAFB	3.5398225485757e-73	-0.143349	0.053	0.117	9.16283066698821e-69
TOLLIP	4.12004771664082e-73	-0.0467471	0.083	0.162	1.06647435145248e-68
TXN2	4.384006404258e-73	-0.054899	0.186	0.303	1.13480005774218e-68
SLAMF8	4.81733000211526e-73	-0.100514	0.033	0.087	1.24696587104753e-68
COMMD1	5.17747387779005e-73	-0.0489792	0.13	0.228	1.34018911326595e-68
SEM1	5.20024095428682e-73	-0.14213	0.31	0.456	1.34608237101714e-68
SLC3A2	5.3169151744154e-73	-0.0667773	0.19	0.307	1.37628349289743e-68
ZDHHC12	5.58118697894253e-73	-0.0338315	0.108	0.197	1.44469024949927e-68
LSM6	5.68710486130818e-73	-0.0559152	0.175	0.288	1.47210709334962e-68
PSMF1	6.63136941201301e-73	-0.068735	0.202	0.324	1.71652997229957e-68
SEMA4A	7.15790629175556e-73	-0.0691012	0.039	0.098	1.85282404362093e-68
ILVBL	7.17875421944471e-73	-0.0490315	0.042	0.102	1.85822052970326e-68
PARP14	7.48114477498773e-73	-0.0759214	0.113	0.203	1.93649432500557e-68
HSD17B12	7.60642845586117e-73	-0.0423757	0.084	0.164	1.96892400579966e-68
TMEM97	8.00285241852371e-73	-0.0906313	0.031	0.084	2.07153834853486e-68
DNAJC15	8.4904711450124e-73	-0.0617091	0.21	0.336	2.19775845588646e-68
FGD5-AS1	8.634907528416e-73	-0.0356386	0.07	0.144	2.23514581373048e-68
POLD4	8.69698704315429e-73	-0.0905498	0.217	0.343	2.25121509612049e-68
SLC52A2	8.92027032854268e-73	-0.0678928	0.074	0.149	2.30901197454327e-68
NUPR1	9.72738776745528e-73	-0.299504	0.053	0.116	2.5179343236058e-68
HDGF	9.89414319238627e-73	-0.0611619	0.074	0.149	2.56109896534919e-68
MRPS23	1.05200685105001e-72	-0.0405176	0.095	0.179	2.72311973394294e-68
PSMD14	1.24899544492557e-72	-0.0329596	0.103	0.19	3.23302470918983e-68
GALM	1.31922805694948e-72	-0.0887436	0.065	0.136	3.41482182541373e-68
DHRS3	1.36876413078611e-72	-0.0509761	0.057	0.124	3.54304595253985e-68
MRPL21	1.60677119628115e-72	-0.0346633	0.144	0.248	4.15912724157377e-68
ABHD5	1.64898063741567e-72	-0.0731867	0.077	0.152	4.26838637995046e-68
SNAPIN	1.6644572243891e-72	-0.0311847	0.127	0.223	4.30844752533119e-68
FBXO7	1.70248090259043e-72	-0.0440214	0.139	0.239	4.40687181635532e-68
DEF8	1.75314762555759e-72	-0.04126	0.043	0.104	4.53802262875583e-68
COPZ1	2.02055275929583e-72	-0.0614332	0.197	0.318	5.23020081743725e-68
H1F0	2.52672085222401e-72	-0.109434	0.06	0.128	6.54041692598186e-68
BTK	2.58491950678425e-72	-0.0626186	0.029	0.08	6.69106414331103e-68
LRRC25	2.60285101698676e-72	-0.0749249	0.026	0.076	6.73747985747024e-68
DESI1	2.77459323571763e-72	-0.030587	0.083	0.161	7.18203459065508e-68
GLUD1	2.92730543220149e-72	-0.0762876	0.164	0.271	7.57733011125356e-68
SNX3	3.01439726616042e-72	-0.178674	0.317	0.46	7.80276732345625e-68
HSPE1	3.39845149180962e-72	-0.155748	0.361	0.503	8.7968916865492e-68
EPB41L3	3.54714302816062e-72	-0.0744068	0.035	0.09	9.18177972839377e-68
ECI1	3.5914971259695e-72	-0.0458682	0.023	0.07	9.29659031057205e-68
LDHA	3.67045658479661e-72	-0.249233	0.427	0.569	9.50097686974603e-68
GSS	3.76364327791349e-72	-0.0390301	0.081	0.159	9.74219062487907e-68
SURF1	3.81595077850662e-72	-0.0340652	0.156	0.262	9.87758859016439e-68
TXNRD1	3.97281258410411e-72	-0.0571816	0.07	0.142	1.02836253739535e-67
PIM3	4.05945928082738e-72	-0.0935019	0.109	0.196	1.05079103484217e-67
ANPEP	4.29597951603769e-72	-0.0616921	0.023	0.07	1.11201429772636e-67
IKBIP	5.10472959545735e-72	-0.0688057	0.074	0.149	1.32135925578414e-67
CD276	5.81671656181604e-72	-0.0558716	0.037	0.093	1.50565708202608e-67
YIF1A	6.20430562593729e-72	-0.0451435	0.153	0.258	1.60598451127387e-67
ERCC1	6.81769631262927e-72	-0.0298855	0.117	0.209	1.76476069052409e-67
HIPK2	6.86395878438996e-72	-0.0662974	0.046	0.108	1.77673573133934e-67
PSMA4	7.91464503983571e-72	-0.065579	0.209	0.332	2.04870586856147e-67
CARD9	8.07670232757707e-72	-0.0676315	0.021	0.068	2.09065439749332e-67
FKBP15	8.69140846257692e-72	-0.0321811	0.063	0.133	2.24977108053804e-67
CMTM7	8.85026007029906e-72	-0.0600514	0.147	0.249	2.29088981919691e-67
MPV17	8.88960119498647e-72	-0.0310769	0.131	0.228	2.30107326932225e-67
UBE2T	9.3663274691244e-72	-0.0941485	0.022	0.069	2.42447386538285e-67
SLC40A1	1.00203977791578e-71	-0.233633	0.084	0.16	2.593779965135e-67
GRB2	1.02687847381619e-71	-0.12356	0.25	0.38	2.65807492947322e-67
AIMP2	1.03177313047021e-71	-0.0386596	0.067	0.139	2.67074474822214e-67
NDUFC1	1.05590295514561e-71	-0.0646697	0.211	0.335	2.73320479939442e-67
IL10	1.29851925200342e-71	-0.215118	0.031	0.084	3.36121708381086e-67
ASRGL1	1.3392465630966e-71	-0.055706	0.027	0.077	3.46663972857554e-67
BUD31	1.46704398267767e-71	-0.041593	0.164	0.274	3.79744334916114e-67
GRHPR	1.49872717522772e-71	-0.0408751	0.139	0.238	3.87945529307696e-67
UROS	1.66561952514371e-71	-0.0264959	0.098	0.183	4.3114561408345e-67
VMP1	1.9339587257347e-71	-0.000866338	0.129	0.224	5.00605216156426e-67
DECR1	1.93459242225756e-71	-0.0840722	0.183	0.296	5.00769248501369e-67
SHMT2	2.18650324409431e-71	-0.0530636	0.11	0.198	5.65976364733811e-67
ITGAX	2.32774580551881e-71	-0.0744552	0.048	0.109	6.02537001758543e-67
GGCX	2.33516831712614e-71	-0.0576051	0.044	0.103	6.04458318888102e-67
COA6	2.39280525834427e-71	-0.0289591	0.125	0.219	6.19377641122414e-67
GLO1	2.5235071114468e-71	-0.0451479	0.094	0.176	6.53209815798003e-67
MLX	2.6661427326785e-71	-0.0275687	0.119	0.211	6.90131046353831e-67
GPR108	2.81381768138501e-71	-0.0489877	0.088	0.169	7.28356706826511e-67
UBE2K	2.91062371394812e-71	-0.037886	0.111	0.201	7.53414948355471e-67
F13A1	3.07978000666247e-71	-0.264535	0.057	0.121	7.97201054724581e-67
MESD	3.08064716551873e-71	-0.0575522	0.167	0.276	7.97425518794524e-67
MT2A	3.31670956092501e-71	-0.332723	0.297	0.417	8.58530269845438e-67
SMIM3	3.3832247844592e-71	-0.0825161	0.041	0.099	8.75747735457264e-67
TIMM50	3.81391127063261e-71	-0.0308087	0.073	0.147	9.87230932403252e-67
EFTUD2	3.8813984965294e-71	-0.0384808	0.07	0.143	1.00470000082663e-66
LILRA2	3.93682239751675e-71	-0.0640129	0.017	0.06	1.01904647759721e-66
RPL3	3.96992156797483e-71	0.188539284117311	0.962	0.981	1.02761419787028e-66
TIMM23	3.97356773035806e-71	-0.0264901	0.084	0.162	1.02855800700318e-66
EMC7	4.04343790029838e-71	-0.0462959	0.158	0.264	1.04664390049224e-66
ARF4	4.46102897320209e-71	-0.0579433	0.202	0.322	1.15473734971336e-66
CCPG1	4.46788576278427e-71	-0.0495535	0.08	0.156	1.15651222969671e-66
SEC61A1	4.53921366786714e-71	-0.046864	0.104	0.189	1.17497545792741e-66
TNS3	4.66560407497096e-71	-0.0647533	0.048	0.11	1.20769161480623e-66
C18orf32	5.55879869496263e-71	-0.0409656	0.073	0.147	1.43889504219108e-66
RHOBTB3	5.77377414816179e-71	-0.0533192	0.031	0.084	1.49454143825168e-66
DERL1	5.94590296649906e-71	-0.0503661	0.119	0.211	1.53909698287828e-66
POLE4	6.32201818660042e-71	-0.0537545	0.153	0.257	1.63645440760152e-66
NARS	6.53237668621969e-71	-0.0281546	0.1	0.185	1.69090570522797e-66
OGFR	6.53993725599976e-71	-0.0428602	0.124	0.218	1.69286275871554e-66
ABHD2	7.5347539224709e-71	-0.0539393	0.062	0.13	1.95037105283159e-66
LYPLA2	7.62930362517035e-71	-0.0476496	0.112	0.201	1.97484524337535e-66
MAP3K13	7.79383357285503e-71	-0.0448374	0.06	0.128	2.01743382033352e-66
HAX1	8.19525693475379e-71	-0.0548857	0.183	0.298	2.12134225756102e-66
RRP7A	8.27450775775689e-71	-0.0477814	0.116	0.206	2.14185633309537e-66
TMEM219	8.3414625450699e-71	-0.111486	0.266	0.404	2.15918757979134e-66
ASAP1	8.88233639683455e-71	-0.0508678	0.073	0.146	2.29919277632062e-66
RCC2	9.0919112457548e-71	-0.050952	0.053	0.117	2.35344122596363e-66
CHPT1	9.19502805623133e-71	-0.0478957	0.031	0.084	2.38013301235548e-66
FPR3	9.21650917366378e-71	-0.10513	0.041	0.099	2.38569339960287e-66
YBX3	1.03130721426823e-70	-0.0534075	0.079	0.155	2.6695387241333e-66
RPS5	1.0972163679784e-70	0.211139086832055	0.946	0.969	2.84014456851208e-66
SGK3	1.16597695856521e-70	-0.0530411	0.037	0.093	3.01813135724604e-66
SAR1A	1.29007810964552e-70	-0.0327541	0.098	0.182	3.33936718681743e-66
MTX1	1.31197909320197e-70	-0.0174245	0.087	0.166	3.3960578827533e-66
NUDT21	1.38160103911073e-70	-0.0385555	0.14	0.24	3.57627428973813e-66
B4GALT7	1.38492569989773e-70	-0.052517	0.037	0.093	3.58488017418527e-66
NDUFA13	1.42256384398163e-70	-0.0729659	0.123	0.215	3.68230651014644e-66
THAP2	1.50963030884358e-70	-0.102255	0.053	0.116	3.90767805444161e-66
MIS18BP1	1.6907194084905e-70	-0.0791005	0.1	0.184	4.37642718887766e-66
GOLIM4	1.70533433874547e-70	-0.0527176	0.048	0.109	4.41425793584265e-66
MIR22HG	1.76691347880816e-70	-0.0630191	0.035	0.09	4.57365553989493e-66
ATP6V1D	2.02904338520378e-70	-0.0192104	0.094	0.176	5.2521788026e-66
TMEM60	2.1154456926151e-70	-0.029642	0.062	0.131	5.47583117533418e-66
SPP1	2.19529790231216e-70	-0.485488	0.07	0.139	5.68252862013502e-66
DHRS4	2.19680552288308e-70	-0.0405324	0.115	0.206	5.68643109598284e-66
TMEM179B	2.4262441787913e-70	-0.0526397	0.21	0.334	6.28033305680127e-66
ATL3	2.71943176354745e-70	-0.0436943	0.066	0.136	7.03924911994257e-66
TMEM173	2.8595631657304e-70	-0.0931645	0.104	0.189	7.40197925449313e-66
GPX3	2.87249894790435e-70	-0.0908151	0.042	0.099	7.43546352665041e-66
CDC123	3.13159111615926e-70	-0.0345629	0.131	0.228	8.10612360417824e-66
TPD52L2	3.22922349666179e-70	-0.0510671	0.084	0.161	8.35884502110903e-66
LRRFIP2	3.54168693977873e-70	-0.0343171	0.087	0.165	9.16765664361724e-66
DNAJC3	3.8732095989953e-70	-0.0503904	0.129	0.223	1.00258030469993e-65
ATP1B1	4.03996859313771e-70	-0.0938782	0.076	0.149	1.0457458703337e-65
NUDC	4.14125730309461e-70	-0.0668956	0.212	0.334	1.07196445290604e-65
ALDH1A1	4.38070471159157e-70	-0.1307	0.033	0.085	1.13394541459548e-65
TPRA1	4.39407235468671e-70	-0.0455827	0.054	0.119	1.13740562901065e-65
RPL9	4.76555450906784e-70	0.201336551195739	0.943	0.963	1.23356378467221e-65
TUBB6	5.0841068999475e-70	-0.0711225	0.031	0.082	1.31602107105141e-65
UQCC3	5.53313703985605e-70	-0.0525214	0.071	0.143	1.43225252276674e-65
SDCCAG8	6.28998802584984e-70	-0.0499617	0.088	0.167	1.62816340049123e-65
RPL28	6.54999436015581e-70	0.141943218365674	0.984	0.991	1.69546604012633e-65
COPA	6.65741885986863e-70	-0.0364175	0.115	0.204	1.72327287187699e-65
GAS6	7.27801119724424e-70	-0.0746893	0.054	0.118	1.88391319840667e-65
TGOLN2	7.30413673040011e-70	-0.0590676	0.216	0.339	1.89067579266407e-65
EPB41L2	7.43382482521399e-70	-0.0596837	0.053	0.117	1.92424555600664e-65
AZIN1	8.26657618767088e-70	-0.0390429	0.102	0.186	2.13980324617861e-65
CD84	8.38396171648425e-70	-0.0895108	0.091	0.171	2.17018849031195e-65
GNB4	8.60273388316251e-70	-0.0767074	0.049	0.11	2.22681766565662e-65
SLC35B1	1.09547253557817e-69	-0.0372999	0.074	0.147	2.83563065834411e-65
ADA2	1.11998515472838e-69	-0.103285	0.112	0.199	2.8990815730144e-65
TCN2	1.16146364050218e-69	-0.0549464	0.027	0.077	3.0064486334399e-65
CHCHD5	1.21986098121561e-69	-0.0365068	0.153	0.257	3.15761014987661e-65
DEK	1.24632930950501e-69	-0.150785	0.279	0.412	3.22612341765373e-65
SLC39A7	1.37988134868748e-69	-0.0466561	0.075	0.148	3.57182287107755e-65
MRPL11	1.48670404289047e-69	-0.0297216	0.159	0.265	3.84833341502199e-65
KXD1	1.5417740098728e-69	-0.0270428	0.131	0.227	3.99088202455574e-65
DYNLT1	1.60148514521342e-69	-0.0614765	0.209	0.331	4.14544429838492e-65
LILRB1	1.6455472968848e-69	-0.0771233	0.036	0.091	4.25949917798631e-65
CHCHD3	1.68266831660476e-69	-0.0240032	0.095	0.177	4.35558693753141e-65
AHCYL1	1.73096640659581e-69	-0.033157	0.062	0.13	4.48060654347325e-65
MRPL43	1.75783390090686e-69	-0.0421626	0.18	0.294	4.55015305249742e-65
IRF5	1.81693864731824e-69	-0.072559	0.03	0.081	4.70314568858326e-65
APMAP	1.94334927079836e-69	-0.0385166	0.136	0.233	5.03035958746155e-65
ABCC3	1.97413730353647e-69	-0.0642811	0.026	0.075	5.11005441020415e-65
FAM49B	2.04194261595619e-69	-0.0943659	0.244	0.376	5.28556846140261e-65
CHMP2B	2.08143546460608e-69	-0.0335547	0.115	0.205	5.38779570013283e-65
RPL26L1	2.27837143670441e-69	-0.0299992	0.098	0.181	5.89756446390937e-65
ITGB1BP1	2.31713835911572e-69	-0.0500361	0.131	0.227	5.99791264257104e-65
SWAP70	2.42402493300152e-69	-0.0713442	0.06	0.127	6.27458853907442e-65
THBD	2.42478500514771e-69	-0.187676	0.04	0.095	6.27655598582484e-65
PDLIM5	2.85286644244149e-69	-0.049404	0.073	0.145	7.38464478625979e-65
MRPL15	2.95200236329961e-69	-0.0758964	0.089	0.167	7.64125811740104e-65
DBNDD2	3.13835989117683e-69	-0.053541	0.052	0.114	8.12364457831122e-65
PNP	3.20266502113496e-69	-0.083129	0.147	0.246	8.29009840720784e-65
WBP2	3.3157938272735e-69	-0.0301158	0.137	0.235	8.58293232189744e-65
QARS	3.34501508183941e-69	-0.0289993	0.097	0.18	8.65857153934132e-65
ABCA1	3.41920788774196e-69	-0.0586561	0.075	0.147	8.85061961742006e-65
TNFAIP2	3.46527756626667e-69	-0.0790881	0.053	0.115	8.96987098028127e-65
MCFD2	3.54089568559782e-69	-0.0396382	0.086	0.163	9.16560848216995e-65
AP2A1	3.64413037749257e-69	-0.0301676	0.074	0.147	9.43283148213951e-65
CD82	3.71763348868509e-69	-0.105543	0.138	0.233	9.62309428546137e-65
BAG6	3.94822643651783e-69	-0.0465712	0.094	0.174	1.02199841309264e-64
BLOC1S2	4.02500914046913e-69	-0.0408924	0.119	0.209	1.04187361601043e-64
SMIM30	4.12693724999413e-69	-0.0494882	0.054	0.118	1.06825770716098e-64
ARL3	4.13110805591799e-69	-0.0579897	0.054	0.117	1.06933732027437e-64
TOMM5	4.93254058783954e-69	-0.0674177	0.167	0.274	1.27678813116226e-64
HVCN1	5.17643600208992e-69	-0.0616587	0.053	0.117	1.33992045914098e-64
RNASET2	5.27660362107756e-69	-0.181771	0.269	0.396	1.36584884731593e-64
CCDC107	5.31782947374445e-69	-0.0643158	0.187	0.3	1.37652015927875e-64
PRCP	5.72816441994436e-69	-0.0411529	0.104	0.189	1.4827353601026e-64
SH3GLB1	6.31087289919346e-69	-0.0404932	0.155	0.258	1.63356944995623e-64
NCOA4	6.60861360790749e-69	-0.0368548	0.161	0.266	1.71063963240685e-64
PIN1	8.14369288414396e-69	-0.0379063	0.181	0.293	2.10799490306066e-64
HM13	8.67392749497029e-69	-0.0940165	0.235	0.362	2.24524613207306e-64
CTBS	9.00893992345258e-69	-0.0290894	0.09	0.17	2.3319640991857e-64
GNA13	9.31257422029791e-69	-0.0749351	0.079	0.154	2.41055983692411e-64
NELFE	9.58237709549983e-69	-0.0483557	0.123	0.214	2.48039831117013e-64
PSMD1	1.03294669360791e-68	-0.0110621	0.132	0.228	2.67378251640406e-64
SEC11C	1.05121108899312e-68	-0.103042	0.181	0.29	2.72105990385869e-64
CYB5A	1.06677603709276e-68	-0.203381	0.124	0.214	2.76134977201462e-64
CACYBP	1.0721822702703e-68	-0.131426	0.251	0.38	2.77534380659466e-64
GCHFR	1.1498584980749e-68	-0.0746343	0.083	0.16	2.97640872226688e-64
CTNND1	1.15037528080412e-68	-0.0414008	0.057	0.122	2.97774641436147e-64
SNX27	1.15816844931975e-68	-0.0375662	0.056	0.12	2.99791903106416e-64
NDUFB7	1.21717373426605e-68	-0.098564	0.278	0.418	3.15065421114767e-64
HNRNPAB	1.22541575059878e-68	-0.0301264	0.162	0.268	3.17198867042494e-64
HPS1	1.33158083311565e-68	-0.0219479	0.125	0.218	3.44679698651987e-64
TFG	1.38503337479746e-68	-0.0524736	0.097	0.179	3.58515889066322e-64
TNFRSF1A	1.58741358477435e-68	-0.0246374	0.124	0.217	4.10902006418841e-64
ATP2B1	1.70504833150113e-68	-0.0339077	0.129	0.224	4.41351760609067e-64
COPS7A	1.74028358879521e-68	-0.0366066	0.07	0.141	4.5047240695964e-64
ZNF524	1.90600719407479e-68	-0.046582	0.088	0.166	4.93369962186258e-64
B4GALT1	2.02440788685497e-68	-0.0559804	0.109	0.194	5.24017981512408e-64
NDUFV2	2.25795557825045e-68	-0.141397	0.308	0.45	5.8447180143013e-64
STIP1	2.31161901985521e-68	-0.04391	0.131	0.225	5.9836258328952e-64
CCL2	2.38690379899613e-68	-0.456391	0.037	0.09	6.17850048370149e-64
SCARB1	2.54578516218195e-68	-0.0770595	0.041	0.097	6.58976489230798e-64
TACC1	2.66143988200219e-68	-0.0301631	0.139	0.236	6.88913713456266e-64
IFT20	3.02557838672986e-68	-0.0324859	0.081	0.157	7.83170965405025e-64
MARCO	3.85614185186026e-68	-0.142035	0.009	0.044	9.98162318354029e-64
TAF10	3.88142915759007e-68	-0.0397291	0.11	0.197	1.00470793744219e-63
PSMB4	3.96599436074339e-68	-0.0403014	0.173	0.282	1.02659764027843e-63
FRMD4B	4.37518697454843e-68	-0.0672152	0.066	0.135	1.13251714836186e-63
SNX17	4.69161179169104e-68	-0.0426248	0.208	0.329	1.21442371227923e-63
SNX1	4.72767473728297e-68	-0.0327275	0.125	0.218	1.2237586057457e-63
TMEM273	5.13742245934521e-68	-0.0603077	0.028	0.077	1.32982180360151e-63
ALDH3A2	5.51406476193884e-68	-0.0491976	0.052	0.114	1.42731566362787e-63
COX5A	5.54178550482039e-68	-0.191083	0.411	0.56	1.43449117792276e-63
VPS26A	5.66759917085938e-68	-0.0143626	0.088	0.167	1.46705804537695e-63
ACTN4	5.72951393509189e-68	-0.0480373	0.15	0.249	1.48308468209854e-63
EMC2	7.12121537563027e-68	-0.0507528	0.063	0.13	1.8433265999819e-63
PPCS	7.70679330245503e-68	-0.0295199	0.172	0.282	1.99490344634048e-63
RALA	8.00475768187324e-68	-0.0616467	0.148	0.247	2.07203152595289e-63
KPNA2	8.82536754103295e-68	-0.0769891	0.102	0.183	2.28444638799638e-63
PPP4C	8.84340754118374e-68	-0.0774508	0.263	0.4	2.28911604203541e-63
PDE4DIP	8.98501156112141e-68	-0.0567598	0.078	0.151	2.32577024259628e-63
BRI3BP	9.08098791553518e-68	-0.036458	0.037	0.092	2.35061372193628e-63
APH1A	9.10230582240102e-68	-0.0346855	0.212	0.335	2.3561318621285e-63
EGR1	9.70646086853493e-68	-0.16283	0.11	0.192	2.51251739582027e-63
PAIP1	9.97749505530171e-68	-0.0406342	0.076	0.149	2.58267459506485e-63
EVI5	1.00901757291582e-67	-0.0320969	0.032	0.084	2.6118419874926e-63
TRIB1	1.01195104181818e-67	-0.0497918	0.034	0.087	2.61943527174637e-63
WASHC1	1.01249026082123e-67	-0.0206162	0.114	0.202	2.62083104013575e-63
CCDC47	1.04048444498412e-67	-0.00167432	0.107	0.192	2.69329398584139e-63
DPM3	1.05301297185758e-67	-0.0545253	0.141	0.238	2.72572407765336e-63
RPL10A	1.06954599699367e-67	0.208317284405584	0.929	0.952	2.76851981321811e-63
DNAJB12	1.09631728441044e-67	-0.0413198	0.074	0.146	2.83781729069643e-63
VSIR	1.11823058759697e-67	-0.114511	0.175	0.28	2.89453987599477e-63
CDK4	1.15309748722127e-67	-0.0569805	0.138	0.234	2.98479284567226e-63
MLF2	1.21188768350549e-67	-0.0483331	0.216	0.34	3.13697126875396e-63
BAD	1.22772704512356e-67	-0.0324801	0.086	0.164	3.17797145630232e-63
FGD2	1.2358928747295e-67	-0.0808619	0.031	0.083	3.1991087062373e-63
SLC2A8	1.27448773740537e-67	-0.0626764	0.026	0.074	3.2990115082738e-63
GRK2	1.34007975652638e-67	-0.0416961	0.102	0.185	3.46879644976853e-63
DNMT1	1.39468625185771e-67	-0.0842435	0.176	0.283	3.61014536293369e-63
PSMC4	1.44676304425218e-67	-0.052627	0.15	0.25	3.74494614004678e-63
OSBPL1A	1.55198138371825e-67	-0.052254	0.031	0.081	4.01730381175469e-63
SRP19	1.61533087348761e-67	-0.0440927	0.078	0.151	4.18128396602268e-63
MSRB2	1.68398381544317e-67	-0.0336118	0.051	0.113	4.35899210627464e-63
SRSF2	1.81075209649153e-67	-0.0869558	0.289	0.429	4.68713180176834e-63
NDUFS3	1.93045760802695e-67	-0.0269186	0.183	0.296	4.99698951837776e-63
MCRIP1	1.96088178128708e-67	-0.0364908	0.142	0.24	5.0757424908616e-63
FBXL15	2.15640628971698e-67	-0.0466895	0.059	0.124	5.58185768093239e-63
DYNLL1	2.19483707254495e-67	-0.196881	0.426	0.566	5.68133576228261e-63
POLR2L	2.23167465676916e-67	-0.158856	0.347	0.493	5.77668984904698e-63
TGM2	2.25773055528443e-67	-0.0789742	0.031	0.082	5.84413554235375e-63
NME1	2.83858566673359e-67	-0.0573461	0.043	0.1	7.3476789983399e-63
MRPS36	2.90259518809214e-67	-0.0420696	0.136	0.232	7.51336764437649e-63
PNPLA6	2.97350948836322e-67	-0.0553911	0.045	0.104	7.6969293106282e-63
CCDC112	3.12348413327823e-67	-0.0753422	0.027	0.076	8.08513867899069e-63
POP4	3.28317549456193e-67	-0.042049	0.093	0.173	8.49849976767356e-63
EIF2AK4	3.54543192459461e-67	-0.0271605	0.07	0.141	9.17735053681314e-63
CD164	3.64393362187341e-67	-0.0778035	0.259	0.393	9.43232218021933e-63
NUP62	3.76132929415872e-67	-0.0315865	0.057	0.121	9.73620087792985e-63
SLC22A18	4.15426611417835e-67	-0.0732902	0.046	0.104	1.07533178365507e-62
ZBTB38	4.56748749397885e-67	-0.0572911	0.114	0.2	1.18229413781643e-62
PGRMC1	4.78236071687304e-67	-0.130279	0.07	0.138	1.23791407156259e-62
NIPSNAP2	5.45136123617933e-67	-0.0384716	0.074	0.146	1.41108485598502e-62
LILRB3	5.60135184291944e-67	-0.0801678	0.023	0.069	1.4499099245397e-62
MRPS15	5.97681423697067e-67	-0.0250572	0.166	0.272	1.54709836523986e-62
MCMBP	6.68895466785519e-67	-0.0505351	0.049	0.109	1.73143591577432e-62
EPS8	6.81902012647465e-67	-0.0681198	0.063	0.13	1.76510335973796e-62
EMC3	7.14282952342705e-67	-0.0318535	0.143	0.242	1.84892142213909e-62
NAXE	7.26560654057441e-67	-0.0692202	0.17	0.276	1.88070225302769e-62
ERRFI1	7.64248483725934e-67	-0.0931787	0.034	0.086	1.97825720012458e-62
TRAPPC3	8.06121941788024e-67	-0.0158495	0.147	0.247	2.0866466463183e-62
DCTN2	8.38131911446213e-67	-0.0492538	0.161	0.264	2.16950445277852e-62
CHMP2A	8.71358959741087e-67	-0.0550748	0.218	0.342	2.2555126672898e-62
RRP12	9.87888037676214e-67	-0.0513423	0.042	0.098	2.55714818552488e-62
RABGGTB	1.05894949783269e-66	-0.0307641	0.094	0.173	2.74109077513992e-62
SMIM20	1.07632020812918e-66	-0.0292197	0.089	0.167	2.78605485874239e-62
C1orf122	1.09945993277859e-66	-0.0379201	0.085	0.161	2.84595203599738e-62
PPA2	1.1006698481847e-66	-0.0272316	0.088	0.166	2.84908390202609e-62
CTBP2	1.11036169219791e-66	-0.0519623	0.03	0.08	2.87417124025428e-62
RALBP1	1.13832368084465e-66	-0.0348769	0.116	0.204	2.94655084786638e-62
EIF2S2	1.15289837948525e-66	-0.0705088	0.229	0.353	2.98427745529756e-62
BMP2K	1.15757893975483e-66	-0.0714717	0.052	0.113	2.99639308555538e-62
BOLA3	1.25095512976649e-66	-0.0485606	0.107	0.19	3.23809735340056e-62
OAZ2	1.31626728823446e-66	-0.067951	0.067	0.134	3.40715787559489e-62
PSMC1	1.34596060989325e-66	-0.0305275	0.133	0.227	3.48401903870869e-62
DNTTIP1	1.39866158734198e-66	-0.018116	0.069	0.138	3.62043551883472e-62
RPL7A	1.49300744509458e-66	0.153740735795998	0.973	0.985	3.86464977162732e-62
FADS1	1.53414396651918e-66	-0.0766578	0.031	0.082	3.9711316573349e-62
NAGPA	1.54012415050034e-66	-0.047742	0.044	0.102	3.98661136357012e-62
MTPN	1.6241391483469e-66	-0.0630259	0.219	0.34	4.20408418549596e-62
METTL7A	1.65313637095136e-66	-0.0591938	0.032	0.082	4.27914349620761e-62
ATP5PO	1.709043171365e-66	-0.0522074	0.092	0.17	4.42385824907831e-62
FIBP	1.9702289953159e-66	-0.0501249	0.189	0.302	5.0999377543752e-62
CAPZA1	1.98301115066782e-66	-0.0572723	0.205	0.323	5.13302436350365e-62
PARP9	2.05165813808137e-66	-0.0454843	0.086	0.162	5.31071709042363e-62
RNF7	2.13692532583741e-66	-0.0866528	0.259	0.391	5.53143120593015e-62
DLD	2.17700643146113e-66	-0.0926584	0.096	0.175	5.63518114783713e-62
ARPP19	2.44351740570716e-66	-0.0654247	0.1	0.18	6.32504480467299e-62
SPTLC2	2.45586075138975e-66	-0.0495255	0.067	0.135	6.35699555497236e-62
SNRPG	2.51170988430536e-66	-0.111341	0.286	0.423	6.50156103552442e-62
DCAF7	2.52692501590536e-66	-0.0418169	0.157	0.259	6.54094540367103e-62
TMEM33	2.59974168626068e-66	-0.0394657	0.063	0.129	6.72943135488576e-62
NR1H2	2.88121488869362e-66	-0.0368446	0.113	0.199	7.45802473938344e-62
RTF2	3.02036714074027e-66	-0.0163332	0.183	0.295	7.8182203438062e-62
SCNM1	3.07834801730491e-66	-0.0346167	0.127	0.218	7.96830384279375e-62
TYMS	3.22729124813166e-66	-0.177014	0.034	0.085	8.3538433957888e-62
PURB	3.23015471775978e-66	-0.049559	0.052	0.112	8.3612554869212e-62
COPS6	4.01182288297738e-66	-0.0842577	0.188	0.299	1.03846035325869e-61
FBXO6	4.10800152735209e-66	-0.0533628	0.037	0.091	1.06335619535509e-61
DNAJB11	4.20647707722312e-66	-0.0368213	0.111	0.197	1.0888465914392e-61
PFDN1	4.21284999359573e-66	-0.0179187	0.116	0.203	1.09049622084226e-61
AFDN	4.31088376114295e-66	-0.0428471	0.033	0.085	1.11587226157185e-61
ZYX	4.45396297697152e-66	-0.174511	0.291	0.418	1.15290831658908e-61
EMC6	4.72476272611636e-66	-0.0273813	0.162	0.266	1.22300483165522e-61
LMAN2	5.4447010460187e-66	-0.0662055	0.263	0.401	1.40936086576194e-61
RAB9A	5.50309909130281e-66	-0.0561095	0.077	0.149	1.42447719978373e-61
TXNL4A	5.81045066827545e-66	-0.0454539	0.155	0.257	1.5040351554831e-61
PPP1R15B	5.97921679668899e-66	-0.0490659	0.069	0.137	1.54772026782295e-61
MITF	6.39485539930538e-66	-0.0646368	0.03	0.08	1.6553083201102e-61
EBNA1BP2	8.67590031084224e-66	-0.0509278	0.084	0.158	2.24575679546151e-61
POLR2E	9.37312636596308e-66	-0.0807396	0.257	0.388	2.42623375982954e-61
CCDC167	9.41278469794098e-66	-0.0594658	0.104	0.186	2.43649931906202e-61
NDUFB5	9.4862543558234e-66	-0.0427659	0.205	0.323	2.45551694000489e-61
MAPKAPK2	9.56171427122929e-66	-0.0373144	0.058	0.122	2.4750497391077e-61
NTHL1	9.78330820542574e-66	-0.0526341	0.039	0.094	2.53240932897445e-61
G6PD	9.97021008874195e-66	-0.0442937	0.087	0.162	2.58078888147085e-61
ARSA	1.00667460521323e-65	-0.031083	0.089	0.166	2.60577721559445e-61
ZDHHC24	1.06129856950996e-65	-0.0338071	0.072	0.142	2.74717134717653e-61
SETD3	1.07490702573428e-65	-0.0365544	0.057	0.12	2.78239683611319e-61
MIEN1	1.09341042428476e-65	-0.0501895	0.207	0.325	2.8302928832611e-61
RUVBL2	1.09732858132501e-65	-0.0329038	0.08	0.154	2.84043503275979e-61
CDK2AP2	1.11828758712701e-65	-0.0725519	0.22	0.34	2.89468741927826e-61
PSMD7	1.15377302714405e-65	-0.0385928	0.208	0.327	2.98654148076238e-61
ITGB2	1.23695035630286e-65	-0.266374	0.337	0.449	3.20184599728995e-61
C12orf45	1.31938225247802e-65	-0.0460441	0.071	0.14	3.41522096053936e-61
CXorf21	1.32477668168627e-65	-0.0612897	0.033	0.083	3.4291844405449e-61
MAP3K11	1.33893742526655e-65	-0.0463163	0.067	0.134	3.46583952530247e-61
ACOT13	1.42096989561872e-65	-0.00606737	0.077	0.15	3.67818057480907e-61
DSC2	1.73663568565096e-65	-0.0479992	0.022	0.066	4.49528147230751e-61
SLC38A10	1.80565689933379e-65	-0.0221857	0.084	0.159	4.67394288392553e-61
CITED2	1.82032411195276e-65	-0.104968	0.13	0.22	4.71190896378972e-61
GMPPA	1.8305821920766e-65	-0.0377873	0.04	0.096	4.73846200419028e-61
LASP1	1.84398725644001e-65	-0.0389566	0.124	0.213	4.77316101329497e-61
MANF	1.87561529589133e-65	-0.0633626	0.146	0.242	4.85503019341472e-61
GPS1	1.89921263280651e-65	-0.0140706	0.127	0.218	4.91611190001965e-61
RTCB	2.00118593789268e-65	-0.0085818	0.122	0.212	5.18006980023521e-61
GARS	2.086233403398e-65	-0.0423802	0.103	0.184	5.40021516469571e-61
ZFHX3	2.09742279520904e-65	-0.0301877	0.053	0.114	5.4291789053986e-61
TNFRSF1B	2.30861438024775e-65	-0.1063	0.178	0.282	5.97584832327131e-61
TMEM208	2.37940684386658e-65	-0.0339416	0.143	0.239	6.15909461534863e-61
BCL2L1	2.4141569563875e-65	-0.0504433	0.076	0.146	6.24904528160905e-61
LINC01094	2.42457374725306e-65	-0.0659473	0.017	0.057	6.27600914476456e-61
COPS8	2.56212647853769e-65	-0.0443353	0.09	0.168	6.63206438969481e-61
DNAJB6	2.56461601027123e-65	-0.0360613	0.209	0.327	6.63850854258708e-61
CCNH	2.59304237648045e-65	-0.047157	0.148	0.244	6.71209019151965e-61
MOSPD2	2.66226869224335e-65	-0.0556051	0.034	0.085	6.89128250987192e-61
NDUFC2	2.7535646504524e-65	-0.0719962	0.076	0.146	7.12760209769605e-61
MCM4	2.83239324811023e-65	-0.064255	0.029	0.078	7.33164992273332e-61
MRPL34	2.84329918666456e-65	-0.0588952	0.205	0.322	7.3598799446812e-61
NR1H3	2.85829815641268e-65	-0.0503946	0.031	0.081	7.39870477787423e-61
DOK2	2.95941929215917e-65	-0.119255	0.176	0.279	7.66045683775402e-61
FERMT3	3.12194524026563e-65	-0.0746958	0.181	0.289	8.08115525442758e-61
MPZL1	3.32802280274604e-65	-0.0485354	0.036	0.089	8.61458702490811e-61
TENT5A	3.55302548860462e-65	-0.039067	0.049	0.107	9.19700647725307e-61
JUN	3.85400130319525e-65	-0.216244	0.325	0.451	9.97608237332091e-61
MRPL55	3.9168103857016e-65	-0.0399747	0.129	0.22	1.01386636833886e-60
TPGS2	4.12360509731622e-65	-0.0431263	0.09	0.166	1.0673951794403e-60
DCPS	4.35003124343852e-65	-0.0371391	0.082	0.155	1.12600558736406e-60
C1orf35	4.73402836346593e-65	-0.0247645	0.076	0.147	1.22540324188316e-60
ZMAT5	4.83153611989252e-65	-0.030848	0.075	0.147	1.25064312463418e-60
SKA2	4.94014874409719e-65	-0.0525571	0.068	0.135	1.27875750240956e-60
PPARG	5.0755031259893e-65	-0.0523776	0.02	0.063	1.31379398416233e-60
SUCLG2	5.33573353492718e-65	-0.0448198	0.082	0.155	1.3811546255159e-60
EHD4	5.47741075972275e-65	-0.0528889	0.063	0.129	1.41782777515423e-60
MVB12A	5.5270458829239e-65	-0.0390693	0.074	0.144	1.43067582679485e-60
PRPSAP1	5.71413396091363e-65	-0.0464769	0.065	0.131	1.47910357578249e-60
CTDNEP1	6.11301425639188e-65	-0.0509053	0.066	0.132	1.58235374026704e-60
EIF3J	6.23567441535669e-65	-0.0454911	0.096	0.175	1.61410432241508e-60
ZMIZ1	6.23860533069736e-65	-0.0433473	0.057	0.119	1.61486298985101e-60
CEBPA	6.62005032943666e-65	-0.0678804	0.026	0.072	1.71360002777468e-60
PSMD3	6.86465167763123e-65	-0.013252	0.124	0.214	1.77691508675485e-60
SEPT10	7.06248436897162e-65	-0.0426308	0.027	0.075	1.8281240789083e-60
MTHFD1L	7.13139818550968e-65	-0.0497053	0.025	0.07	1.84596242031918e-60
MAP1S	7.15509788532128e-65	-0.0296597	0.041	0.096	1.85209708761541e-60
PSME2	7.25915379919412e-65	-0.199091	0.456	0.602	1.8790319609214e-60
SHISA4	7.31010051534631e-65	-0.0439758	0.016	0.056	1.89221951839739e-60
ETHE1	8.68047953522124e-65	-0.0342799	0.183	0.293	2.24694212769202e-60
NFIL3	8.98515678252305e-65	-0.0602192	0.027	0.074	2.32580783315609e-60
ATF4	9.53668460220871e-65	-0.0534922	0.162	0.264	2.46857080928173e-60
IFI27L1	1.02630647051034e-64	-0.0467659	0.036	0.088	2.65659429891602e-60
MEF2C	1.02967037888565e-64	-0.0887487	0.084	0.156	2.6653017757455e-60
FUNDC2	1.06553346763675e-64	-0.0463176	0.205	0.323	2.75813338097772e-60
VOPP1	1.0815894386909e-64	-0.0604952	0.113	0.198	2.7996942620514e-60
PSMB2	1.09383134074836e-64	-0.0637978	0.226	0.348	2.83138242552713e-60
KLF10	1.10277185282992e-64	-0.0575619	0.081	0.153	2.85452494105024e-60
SCAMP2	1.12395662100569e-64	-0.0431282	0.199	0.314	2.90936171347324e-60
TKT	1.17597537896495e-64	-0.191823	0.305	0.432	3.04401226845078e-60
CYBC1	1.19144362359387e-64	-0.0381489	0.144	0.239	3.08405181967273e-60
RAB11A	1.22420108210927e-64	-0.0687297	0.2	0.313	3.16884450103984e-60
UBE2R2	1.23438626382802e-64	-0.0328115	0.063	0.128	3.19520884391884e-60
RRAGC	1.29663538082428e-64	-0.046731	0.055	0.116	3.35634068326364e-60
SORBS3	1.30794288125435e-64	-0.0618755	0.052	0.111	3.38561014812687e-60
UBE2D4	1.44511682239422e-64	-0.038879	0.036	0.089	3.74068489476744e-60
ZCRB1	1.49557892601834e-64	-0.0386269	0.147	0.245	3.87130604999848e-60
CD2BP2	1.53421242281896e-64	-0.041957	0.103	0.184	3.97130885646689e-60
RALB	1.5404270840314e-64	-0.0458063	0.046	0.103	3.98739550701528e-60
PSMG1	1.590628145125e-64	-0.0458687	0.045	0.102	4.11734095365606e-60
RTN1	1.62552948380906e-64	-0.0593172	0.018	0.059	4.20768306883975e-60
COQ4	1.62828890753457e-64	-0.0237521	0.095	0.174	4.21482583715323e-60
IFI6	1.62977742862865e-64	-0.335512	0.285	0.401	4.21867887400527e-60
PRPF40A	1.64044529019654e-64	-0.0496109	0.222	0.342	4.24629263367375e-60
GPAT3	1.68261853577242e-64	-0.0779298	0.022	0.065	4.35545807984692e-60
TSPAN15	1.6872590696725e-64	-0.0558842	0.027	0.073	4.36747010184727e-60
PSMA3	1.6965155984764e-64	-0.0381523	0.185	0.296	4.39143062665615e-60
PSME3	1.91363162307973e-64	-0.0216897	0.082	0.155	4.95343545634187e-60
RENBP	2.0938436193403e-64	-0.0727046	0.048	0.107	5.41991420866236e-60
FAM49A	2.21341998143716e-64	-0.0491033	0.039	0.092	5.72943762195009e-60
NUDT3	2.29093232073565e-64	-0.0300824	0.07	0.138	5.93007831222422e-60
ERLEC1	2.3406662422163e-64	-0.0134915	0.128	0.219	6.05881456797689e-60
SDHC	2.35317052680442e-64	-0.0667559	0.237	0.364	6.09118190863324e-60
INF2	2.3665074276265e-64	-0.0641835	0.041	0.096	6.1257044764112e-60
PLB1	2.43148690657792e-64	-0.046456	0.012	0.048	6.29390385767694e-60
COA4	2.459184820743e-64	-0.0275785	0.143	0.24	6.36559990849326e-60
IGFBP7	2.47307518892545e-64	-0.28487	0.054	0.114	6.40155512653353e-60
STX12	2.54902239014489e-64	-0.0390998	0.072	0.141	6.59814445689004e-60
NDUFB3	2.81127323048585e-64	-0.0650521	0.244	0.371	7.27698075711262e-60
UBE2L3	2.86909552121405e-64	-0.0506194	0.227	0.352	7.42665375666257e-60
PGP	2.88108174992901e-64	-0.0388464	0.048	0.106	7.45768010969124e-60
ORMDL2	2.92078264037376e-64	-0.0376941	0.133	0.225	7.56044586460748e-60
NAPA	2.9858555328068e-64	-0.038692	0.226	0.351	7.72888704667041e-60
MRPL41	3.33677162363635e-64	-0.0752195	0.262	0.394	8.63723334778268e-60
PHPT1	3.34594130677646e-64	-0.0610612	0.248	0.376	8.66096907259085e-60
USF2	3.67100200231439e-64	-0.035767	0.095	0.173	9.50238868299079e-60
FAM177A1	3.97794867246549e-64	-0.0323567	0.183	0.291	1.02969201386769e-59
SHARPIN	4.19582678330288e-64	-0.0512269	0.114	0.199	1.08608976285795e-59
THOC7	4.3074650589571e-64	-0.0293824	0.152	0.252	1.11498733051104e-59
MYD88	4.42887769718559e-64	-0.052725	0.101	0.182	1.14641499191649e-59
BCAP29	4.46369529756542e-64	-0.0435483	0.088	0.162	1.15542752777481e-59
GALE	4.58166326447044e-64	-0.0558333	0.03	0.078	1.18596353600817e-59
CARD19	4.59462323805104e-64	-0.0573273	0.059	0.122	1.18931822516951e-59
RNF5	4.66185570572294e-64	-0.0445742	0.155	0.254	1.20672134942638e-59
PLEC	4.87281510469184e-64	-0.0459142	0.113	0.197	1.26132818984948e-59
PRKCSH	4.8970634475586e-64	0.00738335276617663	0.137	0.232	1.26760487340054e-59
LMO4	4.90586117921377e-64	-0.0352652	0.082	0.155	1.26988216623948e-59
PTGS2	4.95817555838634e-64	-0.0937143	0.027	0.073	1.28342374328831e-59
RACK1	5.34674071163055e-64	0.180977609025044	0.953	0.973	1.38400383320557e-59
ARHGDIA	5.5245213172386e-64	-0.0925787	0.281	0.418	1.43002234296721e-59
TMED3	5.5723881333235e-64	-0.0513227	0.109	0.192	1.44241266831079e-59
BCL3	5.7682356468561e-64	-0.0825637	0.066	0.132	1.4931077971887e-59
ZNF511	5.79515928441495e-64	-0.0468624	0.058	0.12	1.50007698077081e-59
STARD7	5.89014624067298e-64	-0.0144708	0.115	0.201	1.5246643543982e-59
EBP	5.9766310988834e-64	-0.0788427	0.082	0.154	1.54705095994597e-59
RARA	6.03836757025366e-64	-0.0365726	0.07	0.138	1.56303144556016e-59
SSNA1	6.06383789736718e-64	-0.0466851	0.209	0.326	1.56962443973349e-59
ARL1	6.13579981004732e-64	-0.031745	0.081	0.153	1.58825178083075e-59
PRELID1	6.34105081823349e-64	-0.134029	0.351	0.495	1.64138100429974e-59
GTF2A2	6.54827734922802e-64	-0.0498389	0.231	0.356	1.69502159184767e-59
FH	6.83051046144984e-64	-0.0297687	0.066	0.132	1.76807763294629e-59
KIF22	8.53528186978527e-64	-0.0718752	0.086	0.16	2.20935771199392e-59
SEL1L	8.56825941930477e-64	-0.0228632	0.076	0.147	2.21789395068704e-59
RUNX1	8.71413196037806e-64	-0.0519494	0.097	0.175	2.25565305794386e-59
TFPT	9.83525810000372e-64	-0.0312723	0.075	0.145	2.54585655918596e-59
MPDU1	1.01650846848911e-63	-0.038411	0.076	0.147	2.63123217068406e-59
MDH2	1.04458346288664e-63	-0.125676	0.319	0.459	2.70390429368206e-59
LYPLAL1	1.05857485999411e-63	-0.0385455	0.06	0.123	2.74012102509476e-59
JMJD6	1.15701479915523e-63	-0.045762	0.092	0.169	2.99493280761331e-59
TOR1A	1.21808800685064e-63	-0.0348502	0.075	0.146	3.15302080573287e-59
GNAI3	1.32812625313398e-63	-0.0119611	0.146	0.242	3.4378548062373e-59
RNF114	1.60207813325783e-63	-0.0261619	0.135	0.228	4.1469792479379e-59
CMIP	1.70637458449917e-63	-0.0323381	0.074	0.143	4.41695061197611e-59
TMEM9	1.8776497003971e-63	-0.0970982	0.066	0.132	4.86029624947788e-59
AHR	1.92583701774296e-63	-0.036715	0.066	0.132	4.98502912042765e-59
EVI2B	1.97484719293585e-63	-0.0778464	0.066	0.132	5.11189195891444e-59
ABL2	1.98422763262864e-63	-0.0679202	0.054	0.113	5.13617322705923e-59
PANK2	2.04724136316993e-63	-0.0026053	0.085	0.16	5.29928426856537e-59
DHRSX	2.05204542834502e-63	-0.0414972	0.063	0.127	5.31171959127109e-59
UBE2V2	2.08532292179901e-63	-0.0378154	0.126	0.215	5.39785838307673e-59
TUBG1	2.17095665151102e-63	-0.028266	0.031	0.08	5.61952129243628e-59
NRROS	2.30360478563641e-63	-0.0704915	0.038	0.091	5.96288098761984e-59
GPN3	2.58766692511804e-63	-0.0303663	0.064	0.13	6.69817583566804e-59
RPL35A	2.71080112428098e-63	0.16569603102531	0.958	0.976	7.01690871020132e-59
NDUFAB1	2.74358960498709e-63	-0.0885524	0.283	0.42	7.10178169250907e-59
FKBP3	2.7797446575024e-63	-0.0439677	0.114	0.198	7.19536904594497e-59
HMGB2	2.85785635295353e-63	-0.17918	0.193	0.295	7.3975611696202e-59
GANAB	3.09432585837396e-63	-0.0297191	0.082	0.155	8.00966248440101e-59
IER5	3.12494774176888e-63	-0.0712495	0.085	0.158	8.08892722956875e-59
SELENOT	3.31544810671969e-63	-0.0371047	0.211	0.329	8.58203742424392e-59
TMBIM1	3.38684062426709e-63	-0.0391683	0.101	0.18	8.76683695591535e-59
WASHC4	3.47836517285284e-63	-0.0151888	0.084	0.157	9.00374824992958e-59
UCK2	4.00400893210431e-63	-0.0355383	0.025	0.07	1.0364377120752e-58
DNAJC7	4.45904256588794e-63	-0.0181399	0.154	0.254	1.15422316818009e-58
VDAC3	4.5874549954172e-63	-0.0236441	0.162	0.264	1.18746272556374e-58
MFSD10	4.61249164809324e-63	-0.0469165	0.135	0.226	1.19394346310894e-58
HAVCR2	5.39080371307668e-63	-0.0880676	0.067	0.132	1.3954095411299e-58
CRAT	5.6201451515153e-63	-0.0356978	0.03	0.079	1.45477457246974e-58
MMP14	5.69548082008674e-63	-0.0774608	0.043	0.098	1.47427521027945e-58
PTPA	6.38605994827358e-63	-0.0297909	0.072	0.141	1.65303161761062e-58
HADHA	6.687312296153e-63	-0.045053	0.241	0.368	1.73101078785921e-58
POLR2K	6.83410956146451e-63	-0.078191	0.193	0.302	1.76900925998509e-58
MYO9B	7.13884483082663e-63	-0.0334534	0.101	0.18	1.84788998445947e-58
BIRC5	7.64765029981857e-63	-0.103117	0.011	0.045	1.97959428010804e-58
DARS	9.14551709495418e-63	-0.0112987	0.184	0.292	2.36731710002889e-58
QDPR	9.15073404913359e-63	-0.0345843	0.054	0.115	2.36866750861823e-58
ZNF593	9.5500204824252e-63	-0.038197	0.093	0.169	2.47202280187576e-58
MRPL3	1.00535904741186e-62	-0.0475125	0.138	0.23	2.60237189422559e-58
H2AFZ	1.12243166753419e-62	-0.301549	0.428	0.562	2.90541437141225e-58
SCP2	1.17489848753693e-62	-0.0449845	0.235	0.359	3.04122473498934e-58
MID1IP1	1.20770467430332e-62	-0.0353458	0.078	0.148	3.12614354943414e-58
ACAA1	1.22466703756975e-62	-0.0222957	0.15	0.247	3.17005062674929e-58
RPS19BP1	1.22772882830385e-62	-0.0409262	0.21	0.327	3.17797607206452e-58
RAB18	1.23642616952073e-62	-0.0215099	0.117	0.203	3.2004891398044e-58
HSPH1	1.27739641219524e-62	-0.041016	0.201	0.31	3.30654061296738e-58
TSTA3	1.2777715690883e-62	-0.0427443	0.109	0.192	3.30751170658505e-58
VBP1	1.28479542544054e-62	-0.0324895	0.112	0.196	3.32569295875284e-58
MRPL37	1.35879855296464e-62	-0.000762831	0.112	0.196	3.51725005434896e-58
BAG3	1.38167958977605e-62	-0.0979258	0.082	0.153	3.5764776181353e-58
RAB11FIP1	1.62409434908118e-62	-0.0403392	0.077	0.147	4.20396822259663e-58
EXOSC4	1.78144791991441e-62	-0.089363	0.078	0.147	4.61127794069846e-58
TAOK3	1.78842451321576e-62	-0.043223	0.157	0.255	4.629336852459e-58
PSMD2	1.92043218887352e-62	-0.0152686	0.173	0.279	4.97103872089911e-58
RFK	1.9693575778793e-62	-0.0647192	0.056	0.117	5.09768209034058e-58
CLEC10A	2.17476450877965e-62	-0.121492	0.021	0.063	5.62937793097613e-58
PDAP1	2.32842436966933e-62	-0.0509474	0.173	0.277	6.02712648088907e-58
TMEM35B	2.45703507382095e-62	-0.0524578	0.055	0.116	6.36003528858552e-58
SLC25A13	2.50384811479759e-62	-0.0588616	0.047	0.103	6.48121084515357e-58
ENPP2	2.53451174530693e-62	-0.0942462	0.044	0.098	6.56058365272698e-58
KLF6	2.61059859394937e-62	-0.101434	0.309	0.442	6.75753446043796e-58
LAMP1	2.70059171184568e-62	-0.0947844	0.223	0.34	6.99048164611255e-58
PCMT1	2.81927246182537e-62	-0.0208113	0.175	0.281	7.29768676743497e-58
SIGLEC1	2.89383177503341e-62	-0.0707427	0.038	0.089	7.49068354967398e-58
IARS2	3.0694795796874e-62	-0.0230766	0.085	0.158	7.94534789202085e-58
MICU1	3.37634658309321e-62	-0.0241506	0.052	0.111	8.73967313033677e-58
TMUB1	3.48025049559545e-62	-0.0461283	0.138	0.23	9.00862840784881e-58
CYB5R1	3.48399641030493e-62	-0.0354408	0.069	0.135	9.01832470807432e-58
ZSWIM7	3.53972434314164e-62	-0.00396688	0.094	0.172	9.16257646222213e-58
DEFB1	3.87530892840079e-62	-0.101127	0.01	0.044	1.00312371611654e-57
PAPSS2	4.03231764878885e-62	-0.048959	0.024	0.068	1.04376542338899e-57
LMF2	4.05935909494699e-62	-0.0281947	0.096	0.173	1.05076510172703e-57
WDR61	4.07339997496105e-62	-0.0133879	0.117	0.202	1.05439958351867e-57
TRAF7	4.17858875713739e-62	-0.00232265	0.069	0.135	1.08162769978501e-57
RAD51AP1	4.24992996760047e-62	-0.0586255	0.011	0.046	1.10009437211338e-57
BECN1	4.5008453293871e-62	-0.0305405	0.118	0.203	1.16504381351185e-57
IMMT	4.75914495814695e-62	-0.0175894	0.113	0.197	1.23190467241634e-57
DPH3	4.84925854198093e-62	-0.0366902	0.078	0.148	1.25523057359176e-57
NCOR2	4.89408452696863e-62	-0.0317378	0.069	0.135	1.26683377980583e-57
ETFB	4.91030893418145e-62	-0.0453182	0.119	0.203	1.27103346761287e-57
PPP1CB	5.22515763400903e-62	-0.0259049	0.148	0.243	1.35253205356324e-57
HCFC1R1	5.23174435901679e-62	-0.0252322	0.145	0.24	1.3542370273315e-57
SUMF1	6.08512135938984e-62	-0.0336763	0.044	0.099	1.57513366387806e-57
ATP5ME	6.13786938809153e-62	-0.0650321	0.235	0.357	1.58878749110749e-57
AHSA1	6.24549208307903e-62	-0.0380601	0.141	0.234	1.61664562570501e-57
IPO7	6.55469629217267e-62	-0.0337274	0.092	0.167	1.69668313522889e-57
MRPL23	7.25610904540773e-62	-0.0492292	0.053	0.112	1.87824382640379e-57
NAPSA	7.31062045695955e-62	-0.0958762	0.016	0.054	1.89235410528398e-57
NMI	7.47117520163751e-62	-0.0241944	0.094	0.17	1.93391370094387e-57
C11orf24	7.71292162546347e-62	-0.0359801	0.039	0.091	1.99648976275122e-57
MYO1C	8.05795413042569e-62	-0.0513809	0.043	0.097	2.08580142666069e-57
ARHGEF10L	8.63865563596893e-62	-0.043773	0.026	0.07	2.23611601137056e-57
NDUFB6	8.79761358056674e-62	-0.0409087	0.221	0.339	2.2772622753297e-57
RPS17	8.81414429952911e-62	-0.0573332	0.1	0.177	2.28154125193311e-57
PSMG3	8.96910465570495e-62	-0.0265453	0.066	0.131	2.32165274012923e-57
ANAPC13	9.08234094850393e-62	-0.00766187	0.087	0.161	2.35096395452024e-57
SRSF9	9.20045274193913e-62	-0.0451255	0.243	0.369	2.38153719225094e-57
IMP4	9.38074436973028e-62	-0.0367515	0.107	0.187	2.42820568010468e-57
MAP3K2	9.38719000012157e-62	-0.0181033	0.072	0.14	2.42987413153147e-57
MAPRE1	1.01051819003592e-61	-0.0233637	0.15	0.247	2.61572633490798e-57
NDUFS2	1.12678278134989e-61	-0.0321937	0.187	0.296	2.91667722952419e-57
UROD	1.17809156840627e-61	-0.00623603	0.111	0.194	3.04949002481963e-57
HLA-DQB2	1.21013267489921e-61	-0.104151	0.02	0.062	3.1324284289766e-57
ZC3H12A	1.22142959620709e-61	-0.0890401	0.076	0.144	3.16167050978205e-57
RPL12	1.26522840586394e-61	0.155155567138229	0.975	0.986	3.27504372857882e-57
IRS2	1.29577798267059e-61	-0.0631574	0.05	0.107	3.35412130814282e-57
TBC1D5	1.36960150721583e-61	-0.0304197	0.067	0.132	3.54521350142818e-57
CDKN3	1.42531291801151e-61	-0.0979147	0.015	0.053	3.68942248827279e-57
AURKAIP1	1.4868221840414e-61	-0.0826569	0.276	0.408	3.84863922339118e-57
MCTS1	1.52553550707385e-61	0.00286309603117985	0.143	0.238	3.94884866006065e-57
ALG5	1.54852394226001e-61	-0.0426301	0.088	0.162	4.00835422454003e-57
UQCRFS1	1.56302232340604e-61	-0.0771905	0.287	0.426	4.04588328413653e-57
OGFRL1	1.57474565105145e-61	-0.0825224	0.039	0.091	4.07622911774667e-57
CMAS	1.57532061245727e-61	-0.0167452	0.066	0.131	4.07771740534565e-57
TMEM141	1.60430587036845e-61	-0.0375455	0.101	0.18	4.15274574544874e-57
PSTPIP2	1.67099667417317e-61	-0.0472248	0.029	0.076	4.32537489109725e-57
GNG5	1.68244993766041e-61	-0.195457	0.463	0.595	4.35502166363397e-57
BCL7C	1.83695567537031e-61	-0.0287412	0.056	0.117	4.75495976569606e-57
ANAPC11	1.85750821378598e-61	-0.148259	0.335	0.471	4.80816001138501e-57
DGCR6L	1.98460236515522e-61	-0.0224077	0.159	0.259	5.13714322220429e-57
LPCAT3	2.16682439368178e-61	-0.0326828	0.055	0.115	5.60882494304528e-57
RPS27L	2.35500540116179e-61	-0.093047	0.296	0.428	6.09593148090728e-57
SLC12A9	2.44096681119479e-61	-0.0352604	0.044	0.098	6.31844259077771e-57
EIF4G1	2.51740605730981e-61	0.00313499867132516	0.141	0.234	6.51630557934644e-57
TAF9	2.60036435770101e-61	-0.0338659	0.138	0.23	6.73104313990905e-57
HPCAL1	2.72672797476294e-61	-0.0466057	0.127	0.214	7.05813536267387e-57
TMEM220	2.85720746691848e-61	-0.0524443	0.017	0.056	7.39588152811848e-57
BABAM1	3.07189292693718e-61	-0.0391483	0.061	0.123	7.95159484137689e-57
DHRS4L2	3.08890982515982e-61	0.00231494868284055	0.056	0.117	7.99564308242618e-57
PDHA1	3.09170539050365e-61	-0.0298757	0.09	0.164	8.00287940331869e-57
LSM4	3.26268798266849e-61	-0.0695451	0.224	0.341	8.44546784313738e-57
NECAP2	3.31090068769546e-61	-0.019771	0.139	0.231	8.57026643009971e-57
MAF1	3.40737854113996e-61	-0.0475411	0.197	0.309	8.81999935374078e-57
LAGE3	3.61239169939939e-61	-0.029562	0.178	0.282	9.35067591389532e-57
RPL41	3.65202662879009e-61	0.127470168818455	0.988	0.995	9.45327092862314e-57
SVBP	3.8910601607896e-61	-0.0244327	0.121	0.207	1.00720092262039e-56
ABR	4.00163420840982e-61	-0.0594322	0.046	0.102	1.03582301484688e-56
UBE2J1	4.04771772893895e-61	-0.0174661	0.128	0.216	1.04775173413585e-56
NLRP3	4.13833949691115e-61	-0.0851811	0.03	0.077	1.07120917877545e-56
IKBKG	4.16839090127099e-61	-0.0309246	0.069	0.135	1.078987984794e-56
RPA3	4.19628746395589e-61	-0.0502707	0.143	0.235	1.08620901004498e-56
MRPS33	4.26431422883547e-61	-0.0301009	0.126	0.214	1.10381773813406e-56
PTRHD1	4.90399565382152e-61	-0.0241985	0.165	0.266	1.2693992749917e-56
PSMB7	5.05112072049127e-61	-0.0138484	0.183	0.29	1.30748259849917e-56
OAS1	5.79510568334845e-61	-0.0571497	0.104	0.183	1.50006310613475e-56
LTC4S	5.80218920671476e-61	-0.0852103	0.038	0.09	1.50189667615812e-56
LMAN1	5.89499208759983e-61	-0.0590886	0.17	0.27	1.52591870187522e-56
PXK	5.90892789298016e-61	-0.0306134	0.048	0.105	1.52952598509791e-56
BRMS1	6.31446602409466e-61	-0.0370398	0.087	0.16	1.6344995303369e-56
PSMD12	6.36527271396812e-61	-0.0165111	0.11	0.191	1.64765084201065e-56
FLNA	7.4115137154866e-61	-0.0746085	0.221	0.33	1.91847032525371e-56
DST	7.9501799543063e-61	-0.048681	0.063	0.126	2.05790408117218e-56
PPP1R16A	8.12247341425722e-61	-0.139465	0.032	0.079	2.10250224328048e-56
ALG3	8.6945782301859e-61	-0.0187733	0.094	0.169	2.25059157488362e-56
JKAMP	8.76620487494372e-61	-0.0208685	0.08	0.15	2.26913213187918e-56
MPLKIP	8.99632719766566e-61	-0.0487657	0.141	0.233	2.32869929511576e-56
RNF149	9.08848046952867e-61	-0.0439169	0.206	0.32	2.3525531695375e-56
PFDN6	9.24681238749586e-61	-0.0213015	0.101	0.18	2.3935373865033e-56
FGD4	9.30738838132216e-61	-0.0558748	0.033	0.081	2.40921748250524e-56
PDIA4	9.60654143433528e-61	-0.0107925	0.154	0.251	2.48665325027769e-56
ACTR1A	9.76579970591377e-61	-0.0223869	0.113	0.195	2.52787725387578e-56
RSU1	9.89479802093042e-61	-0.0136167	0.148	0.243	2.56126846771784e-56
RPN2	1.02028126341231e-60	-0.0697489	0.275	0.408	2.64099805034275e-56
SRI	1.0278061462717e-60	-0.0370065	0.23	0.353	2.66047620962429e-56
AHNAK	1.05154675364322e-60	-0.0222877	0.212	0.324	2.72192877180546e-56
C6orf62	1.06786282818535e-60	-0.037624	0.109	0.189	2.76416293075779e-56
SARAF	1.15741017493598e-60	0.254037568758896	0.831	0.86	2.99595623782177e-56
CEP170	1.18482933121186e-60	-0.0250986	0.083	0.153	3.06693072384191e-56
CTNNB1	1.23259848497847e-60	-0.0250681	0.134	0.224	3.19058117836677e-56
EGR2	1.25781721658111e-60	-0.122724	0.036	0.085	3.25585986512021e-56
SBDS	1.2944157841659e-60	-0.0919064	0.176	0.276	3.35059525731343e-56
UQCC2	1.34784643955825e-60	-0.00650469	0.161	0.261	3.48890050879653e-56
MRPL28	1.34978593442707e-60	-0.00559955	0.132	0.222	3.49392089126447e-56
HSF1	1.44793968100777e-60	-0.0396981	0.124	0.21	3.74799186428861e-56
PTBP1	1.44848103931782e-60	-0.0221598	0.137	0.227	3.74939317027418e-56
SH3BP5	1.66331068034759e-60	-0.0314599	0.079	0.148	4.30547969607974e-56
COX8A	1.73488135653243e-60	-0.185185	0.497	0.634	4.49074039138421e-56
GPX4	1.75433686014899e-60	-0.193223	0.486	0.619	4.54110096249566e-56
REXO2	1.82093969336842e-60	-0.0361523	0.118	0.202	4.71350239628415e-56
CCT6A	1.86596460160412e-60	-0.0795285	0.247	0.369	4.83004937125225e-56
CHCHD1	1.97065469832478e-60	0.000690498720823385	0.124	0.211	5.10103968661369e-56
SLC35B2	2.04171310538983e-60	-0.0277706	0.067	0.132	5.28497437330159e-56
ATP2C1	2.11349785416858e-60	-0.0345221	0.046	0.101	5.47078919551537e-56
DCTN3	2.22591369213083e-60	-0.0290409	0.228	0.35	5.76177759208065e-56
GFER	2.24678198460059e-60	-0.0407613	0.069	0.135	5.81579516713862e-56
GDE1	2.30489055765064e-60	-0.019014	0.065	0.129	5.96620920847868e-56
PSMC3	2.4061367128341e-60	-0.0412464	0.168	0.269	6.22828488117108e-56
CTNNBL1	2.52316284112855e-60	-0.0494237	0.08	0.15	6.53120701426126e-56
SIGMAR1	2.53126494960982e-60	-0.0658221	0.068	0.132	6.55217932206502e-56
TOMM40	2.53752241647842e-60	-0.031808	0.08	0.149	6.5683767750544e-56
COTL1	2.72682382542688e-60	-0.286126	0.472	0.578	7.05838347211748e-56
HSPBP1	2.74121238411302e-60	-0.0450797	0.053	0.112	7.09562825627657e-56
DNAJC25-GNG10	2.75031305848289e-60	-0.0472337	0.031	0.078	7.11918535188296e-56
UCHL3	2.79712587611945e-60	-0.0219399	0.07	0.137	7.24036033033521e-56
APEH	2.9355350258871e-60	0.000916671884645059	0.104	0.184	7.59863241450877e-56
C15orf48	3.07340125695084e-60	-0.145102	0.027	0.072	7.95549915361725e-56
RAB8A	3.20716289207295e-60	-0.0229078	0.137	0.228	8.30174114613083e-56
CERS2	3.24626559240969e-60	-0.0577542	0.08	0.149	8.40295848595249e-56
RBBP8	3.53136434173573e-60	-0.0485717	0.029	0.076	9.14093659858295e-56
TMX2	3.5471477692499e-60	-0.038618	0.067	0.132	9.18179200070335e-56
FAM210B	4.03616974828125e-60	-0.0288477	0.045	0.1	1.0447625393426e-55
CNPY3	4.07890824375412e-60	-0.0581747	0.236	0.356	1.05582539889575e-55
RIPOR1	4.75348802200004e-60	-0.0513403	0.036	0.086	1.23044037449471e-55
PLPBP	4.78508879143556e-60	-0.0135919	0.073	0.141	1.2386202336631e-55
MRPL16	4.90738411915653e-60	0.00538573502407347	0.134	0.225	1.27027637924367e-55
KEAP1	5.35582404486161e-60	-0.0197814	0.057	0.118	1.38635505401243e-55
PRKAR1A	5.36027114068936e-60	-0.0363583	0.214	0.33	1.38750618476744e-55
ARAP1	5.40767120591424e-60	-0.0344347	0.06	0.121	1.3997756916509e-55
NUP214	5.48770101287041e-60	-0.0240858	0.08	0.15	1.42049140718151e-55
NTAN1	5.58553582620656e-60	-0.0312071	0.068	0.133	1.44581594861357e-55
CUEDC2	5.59029072405715e-60	-0.0167011	0.146	0.241	1.44704675392219e-55
POLD2	5.628565003027e-60	-0.0480353	0.088	0.161	1.45695405103354e-55
EI24	5.65980115379039e-60	-0.028299	0.082	0.152	1.46503952865864e-55
TRAPPC2L	5.90697512573707e-60	0.00248971005762211	0.159	0.259	1.52902051129704e-55
EEF1D	6.30450552867647e-60	0.200893949803731	0.907	0.936	1.6319212560979e-55
TOR2A	6.3630974753159e-60	-0.0321869	0.056	0.115	1.64708778148552e-55
KARS	6.46277781499083e-60	-0.0301172	0.085	0.156	1.67289003741038e-55
PLA2G15	6.46912722494769e-60	-0.0561316	0.03	0.077	1.67453358217771e-55
COPG1	6.57231328875077e-60	-0.00142725	0.08	0.15	1.70124329479314e-55
NDUFA10	6.62336708346133e-60	-0.00939733	0.154	0.251	1.71445856955397e-55
TMEM127	7.60347455265688e-60	-0.0557444	0.043	0.096	1.96815938795523e-55
ARMT1	7.65248125116317e-60	-0.0264712	0.058	0.119	1.98084477186359e-55
DUT	7.98590859843204e-60	-0.145859	0.261	0.38	2.06715244070413e-55
PHYH	8.56164040894201e-60	-0.0654932	0.056	0.115	2.21618061985464e-55
KCNAB2	8.70584567144931e-60	-0.0486943	0.107	0.185	2.25350815205465e-55
C19orf38	8.88118482325202e-60	-0.0533219	0.031	0.079	2.29889469149879e-55
SNF8	9.58734715763343e-60	-0.00273322	0.129	0.217	2.48168481175341e-55
SURF4	9.64605585256565e-60	-0.0388304	0.141	0.232	2.49688155743662e-55
DNAJA1	9.65527329669384e-60	-0.138688	0.339	0.478	2.4992674928492e-55
CETN2	9.91348367849485e-60	-0.0326558	0.039	0.091	2.56610525017839e-55
MRPS24	9.99324365146841e-60	-0.0460867	0.047	0.102	2.5867511191826e-55
DERL2	1.06083053223706e-59	-0.0300253	0.094	0.169	2.74595983269563e-55
PLEKHJ1	1.07062234948129e-59	-0.0079819	0.109	0.189	2.77130595163232e-55
IL6R	1.08371476791764e-59	-0.0390478	0.052	0.109	2.80519567675482e-55
DYNC1LI1	1.11749126673498e-59	-0.0504014	0.063	0.125	2.8926261439435e-55
SLC50A1	1.19017049260579e-59	-0.0187146	0.07	0.135	3.08075632011007e-55
IDS	1.24923092310404e-59	-0.0561451	0.175	0.275	3.23363424445482e-55
EIF3A	1.33142140222346e-59	-0.0301338	0.23	0.351	3.44638429965543e-55
NRBF2	1.33732113337173e-59	-0.0261943	0.093	0.167	3.46165575373273e-55
DRG1	1.40328162897718e-59	-0.0183812	0.083	0.154	3.63239449660743e-55
BLOC1S6	1.45339859960184e-59	-0.0146533	0.094	0.169	3.76212227506937e-55
HMGN3	1.50646518872711e-59	-0.0753658	0.271	0.401	3.89948514102013e-55
CHST11	1.53620738117374e-59	-0.0658278	0.075	0.141	3.97647280616823e-55
UBR4	1.55501953782264e-59	-0.024017	0.098	0.173	4.0251680736539e-55
S100A6	1.57543445227648e-59	-0.314926	0.53	0.633	4.07801207971767e-55
IQGAP2	1.64528933853879e-59	-0.060017	0.102	0.179	4.25883145280765e-55
TBCB	1.66502389535725e-59	-0.0520132	0.263	0.393	4.30991435313224e-55
DPP7	1.72777827433791e-59	-0.0397914	0.208	0.321	4.47235406312369e-55
CAPRIN1	1.85855314213894e-59	-0.0042395	0.14	0.23	4.81086480842665e-55
MOB3B	1.90656741617774e-59	-0.0443395	0.025	0.069	4.93514975677608e-55
ARFGAP3	1.94245128166624e-59	-0.0172698	0.086	0.157	5.02803514259307e-55
ACTR2	1.95572882578197e-59	-0.0908511	0.287	0.418	5.06240406553662e-55
SRP72	2.19268912630639e-59	-0.00124338	0.155	0.252	5.67577580344409e-55
SPAG9	2.20863525956799e-59	0.00309767794890148	0.103	0.181	5.71705236939175e-55
GOLPH3	2.45473812703729e-59	-0.0316726	0.111	0.191	6.35408964183602e-55
CDIPT	2.47692408099864e-59	-0.0121824	0.115	0.197	6.41151798366499e-55
RPN1	2.61718453066128e-59	-0.0324198	0.227	0.347	6.77458215761671e-55
TP53I13	2.68145579046264e-59	-0.0499671	0.067	0.13	6.94094831361255e-55
NUDT22	2.8068308682836e-59	-0.0224413	0.118	0.201	7.26548170255211e-55
GRPEL1	2.81542959865677e-59	-0.0477436	0.087	0.159	7.28773951612306e-55
GOT1	2.82379819120407e-59	-0.0696049	0.047	0.102	7.30940161793173e-55
RNASEH2C	2.83780371517221e-59	-0.0338281	0.167	0.266	7.34565491672328e-55
DUSP2	3.05134693692584e-59	-0.181553	0.264	0.375	7.89841154623255e-55
SLC25A33	3.11014692443451e-59	-0.0476768	0.047	0.101	8.05061531389873e-55
SARS	3.14410814888388e-59	-0.0307712	0.141	0.232	8.13852394338593e-55
COPS3	3.35930686533216e-59	-0.0106798	0.117	0.2	8.69556582091229e-55
SNRPD1	3.92141126538486e-59	-0.0471904	0.211	0.325	1.01505730604487e-54
RABGGTA	4.05625036234546e-59	-0.0376313	0.048	0.103	1.04996040629312e-54
FDPS	4.45723572935296e-59	-0.0570886	0.154	0.248	1.15375546854301e-54
FAM3C	4.48582588453987e-59	-0.0410334	0.063	0.125	1.16115603021315e-54
GTF2H5	4.52310249722463e-59	-0.0210197	0.163	0.262	1.1708050814066e-54
NBN	4.71103305574139e-59	-0.032554	0.092	0.165	1.21945090647866e-54
CCDC90B	4.73501332067919e-59	-0.0141029	0.11	0.191	1.22565819805781e-54
PROCR	4.93345275072604e-59	-0.0587553	0.031	0.077	1.27702424452544e-54
CCL3L1	5.1925551596218e-59	-0.427125	0.049	0.102	1.3440929030681e-54
CHMP1A	5.22906800114346e-59	-0.0304111	0.068	0.132	1.35354425209599e-54
CPEB4	5.3176451924689e-59	-0.0504519	0.042	0.093	1.37647245807058e-54
AZI2	5.33218997191285e-59	-0.0314843	0.089	0.162	1.38023737422964e-54
DLGAP4	5.4656053997287e-59	-0.0357401	0.055	0.113	1.41477195771977e-54
SCAMP3	5.91270792050699e-59	-0.0356248	0.149	0.242	1.53050444522323e-54
WDR34	5.91318761502021e-59	-0.0577149	0.021	0.062	1.53062861414798e-54
COMMD8	6.24278991342005e-59	-0.00944929	0.105	0.185	1.61594616908878e-54
NDUFAF3	6.6235870238055e-59	-0.0591206	0.267	0.397	1.71451550111205e-54
ZCCHC17	6.64048392172101e-59	-0.015263	0.084	0.155	1.71888926313748e-54
SLC27A3	6.78980765595469e-59	-0.0431875	0.031	0.078	1.75754171174387e-54
TMX1	7.5753405646212e-59	-0.0178505	0.135	0.224	1.9608769051522e-54
BNIP3	7.62520037998592e-59	-0.103331	0.088	0.159	1.97378311835936e-54
MZT1	7.78801582423381e-59	-0.0276193	0.078	0.146	2.01592789610292e-54
GPI	8.18785080756145e-59	-0.0591173	0.255	0.38	2.11942518153728e-54
SDF2	8.28745886944633e-59	-0.0119684	0.126	0.213	2.14520872835618e-54
PSMD13	8.33787850057009e-59	-0.0207937	0.188	0.295	2.15825984987257e-54
MYADM	8.94801909422389e-59	-0.0491	0.18	0.282	2.31619474253985e-54
ATF6	9.50670822226606e-59	-0.0220188	0.066	0.129	2.46081142333357e-54
ACER3	9.74776936265242e-59	-0.0448722	0.044	0.097	2.52321009952258e-54
GADD45GIP1	1.00423813858669e-58	-0.0629636	0.236	0.355	2.59947042173166e-54
REL	1.01003797952002e-58	-0.0507977	0.219	0.33	2.61448330998757e-54
GOLM1	1.03103203294456e-58	-0.0457869	0.016	0.053	2.66882641727698e-54
IMPAD1	1.04780778773955e-58	-0.0405307	0.034	0.083	2.71225045856384e-54
CREB3L2	1.07035476065127e-58	-0.0331484	0.049	0.105	2.7706132979458e-54
ASCL2	1.08722014595598e-58	-0.14922	0.031	0.077	2.81426934780705e-54
HOMER3	1.09115946287278e-58	-0.042764	0.023	0.066	2.82446626964619e-54
C1GALT1C1	1.1230033093928e-58	-0.0143151	0.057	0.117	2.90689406636327e-54
HADH	1.13047659287251e-58	-0.0248999	0.08	0.149	2.92623866065048e-54
AURKA	1.13314848268981e-58	-0.061466	0.013	0.049	2.93315484744256e-54
ATP6AP2	1.15287760744789e-58	-0.0542934	0.249	0.373	2.98422368687886e-54
RAP1A	1.16433349456836e-58	-0.0358604	0.263	0.392	3.01387725069019e-54
RGS1	1.17787423044758e-58	-0.180702	0.185	0.279	3.04892744551356e-54
TBC1D9B	1.18209900492639e-58	-0.0117731	0.059	0.119	3.05986327425197e-54
AK3	1.1926457922604e-58	-0.0258334	0.079	0.147	3.08716363326606e-54
SSFA2	1.22094500780912e-58	-0.0358025	0.046	0.1	3.16041615271391e-54
TMEM256	1.2642400301546e-58	-0.050096	0.207	0.318	3.27248531805518e-54
FKBP4	1.30905013419959e-58	-0.0319729	0.113	0.194	3.38847627237563e-54
WNK1	1.31289339305429e-58	0.00231660268175793	0.157	0.254	3.39842454792104e-54
TPRKB	1.3132536916881e-58	-0.0232086	0.102	0.179	3.39935718093464e-54
AMPD2	1.58490059673253e-58	-0.041087	0.04	0.092	4.10251519464215e-54
NUBP1	1.73677734988717e-58	-0.0316725	0.064	0.126	4.49564817018294e-54
STX18	1.77575343447621e-58	-0.0293837	0.038	0.088	4.59653776514166e-54
ELL2	1.86468528732171e-58	-0.0264546	0.058	0.118	4.82673786623225e-54
LYSMD2	1.87294343221754e-58	-0.0240797	0.125	0.21	4.84811407429511e-54
TMBIM4	1.95780195287225e-58	-0.0312681	0.071	0.136	5.06777035500981e-54
EMD	2.03886937549968e-58	-0.0462489	0.247	0.37	5.27761337848093e-54
HIF1A	2.23298149743878e-58	-0.0323795	0.178	0.279	5.78007260612027e-54
SFT2D2	2.29579605159963e-58	-0.0165395	0.08	0.149	5.94266807956565e-54
GAPT	2.29864485780987e-58	-0.0518619	0.013	0.048	5.95004221444085e-54
FAM192A	2.32104315044126e-58	-0.0336375	0.082	0.151	6.0080201949172e-54
ALAS1	2.36464827898345e-58	-0.0314411	0.076	0.143	6.12089207014867e-54
RAB24	2.52846006536458e-58	-0.0283284	0.092	0.165	6.54491887919622e-54
DNM2	2.59411542518491e-58	-0.0188329	0.109	0.188	6.71486777809114e-54
PPIH	2.74310639897674e-58	-0.0335415	0.115	0.196	7.10053091375128e-54
DHRS7	2.80893892617841e-58	-0.0307915	0.211	0.325	7.27093841041281e-54
MRPS6	2.81744754466568e-58	-0.0301153	0.179	0.281	7.29296296936712e-54
TSEN34	2.93843894671602e-58	0.00573504940395669	0.089	0.162	7.60614921357442e-54
LSM3	2.94930918315149e-58	-0.0209566	0.214	0.329	7.63428682058762e-54
ZFYVE21	3.04911538684453e-58	-0.0389152	0.043	0.096	7.89263517884707e-54
EIF4EBP2	3.06980242895344e-58	-0.0168971	0.077	0.144	7.94618358734599e-54
SNAI1	3.32170495485036e-58	-0.0732087	0.021	0.062	8.59823327563016e-54
TARS	3.77632915751227e-58	-0.0238906	0.07	0.135	9.77502802422052e-54
CACNA2D4	3.80183524872597e-58	-0.0633864	0.032	0.078	9.84105054132717e-54
RPS6KB2	3.9904493751892e-58	-0.0087541	0.085	0.156	1.03292782076772e-53
GAK	4.12331053065766e-58	-0.0192377	0.064	0.126	1.06731893086073e-53
TRIM28	4.14460922448043e-58	-0.0282785	0.084	0.154	1.07283209775676e-53
CSNK2B	4.20327773604248e-58	-0.0469662	0.047	0.1	1.0880184419746e-53
SNW1	4.33643321776845e-58	-0.022354	0.122	0.205	1.12248573841936e-53
RTCA	4.37562821675766e-58	-0.0406637	0.081	0.149	1.13263136390772e-53
CES1	4.39625802633375e-58	-0.319642	0.034	0.082	1.13797139011649e-53
NFKBID	4.42743443395982e-58	0.00175193090850956	0.074	0.139	1.1460414032305e-53
AAMP	4.4423144120871e-58	-0.0198566	0.127	0.212	1.14989308556875e-53
ANKRD10	4.53666733513404e-58	-0.0286162	0.13	0.216	1.17431633969945e-53
IDH2	4.55918940589445e-58	-0.101151	0.237	0.352	1.18014617771578e-53
SMIM29	4.78479424761502e-58	-0.000212323	0.108	0.188	1.23854399099515e-53
RPL39	4.8276877886006e-58	0.148850967867075	0.971	0.982	1.24964698407927e-53
TMEM109	4.9611790711133e-58	-0.0193668	0.146	0.238	1.28420120255768e-53
SZRD1	5.15579718297995e-58	-0.0102638	0.124	0.208	1.33457810081436e-53
ACADS	6.66335770733265e-58	-0.0422712	0.037	0.086	1.72481014254306e-53
ICA1	6.74663669984171e-58	-0.0459829	0.03	0.075	1.74636690975403e-53
KLF3	6.98718812666439e-58	-0.0242117	0.083	0.152	1.80863364658708e-53
CCND1	7.10934629014998e-58	-0.068692	0.054	0.111	1.84025428720532e-53
CENPM	7.2007622382555e-58	-0.102369	0.023	0.064	1.86391730537244e-53
TRIQK	7.27979912511692e-58	-0.039856	0.018	0.056	1.88437600353652e-53
LGALS8	7.38912614811841e-58	-0.0254883	0.085	0.155	1.91267530344045e-53
FAU	7.66717273824492e-58	0.135628358404631	0.968	0.982	1.9846476632947e-53
VCP	8.13778673278353e-58	-0.0232067	0.258	0.384	2.10646609578102e-53
EMC8	8.26430245672802e-58	-0.017003	0.085	0.155	2.13921469092405e-53
SCD	8.89911597758323e-58	-0.120345	0.045	0.097	2.30353617079742e-53
ASF1B	9.18208419588334e-58	-0.0879759	0.013	0.048	2.3767824941044e-53
SDC4	1.00471028684018e-57	-0.0559615	0.023	0.065	2.6006925774858e-53
NKIRAS2	1.05303817579693e-57	-0.0282631	0.061	0.121	2.72578931805036e-53
IFRD1	1.17282568186467e-57	0.00169935807332622	0.123	0.207	3.03585927750669e-53
EIF4E	1.19755176657727e-57	-0.0101814	0.135	0.223	3.09986274778527e-53
GLRX3	1.27845465108252e-57	-0.0213978	0.119	0.201	3.30927986432711e-53
TMEM9B	1.32376937329653e-57	-0.0115744	0.142	0.233	3.42657702277806e-53
IFRD2	1.34690890035576e-57	-0.0484301	0.054	0.111	3.48647368857089e-53
CLECL1	1.36113221373056e-57	-0.0592843	0.023	0.064	3.52329073524156e-53
SNRPC	1.39360285062024e-57	-0.051531	0.251	0.375	3.60734097883048e-53
AGAP3	1.43603617483331e-57	-0.0499099	0.028	0.071	3.71717963855603e-53
TTC1	1.45128779591428e-57	-0.0199963	0.104	0.181	3.75665845972412e-53
BOP1	1.48051847078594e-57	-0.0777212	0.054	0.111	3.83232206162942e-53
TOP1MT	1.5823288411414e-57	-0.0512123	0.036	0.085	4.0958582052945e-53
CCL23	1.62924342362444e-57	-0.0697347	0.008	0.037	4.21729660205187e-53
ATP5PD	1.64802773496301e-57	-0.101765	0.333	0.474	4.26591979195176e-53
MDH1	1.75249242436967e-57	-0.0578733	0.247	0.368	4.5363266404809e-53
GNPTAB	1.79313824021474e-57	-0.0412221	0.092	0.163	4.64153833479585e-53
METTL5	1.85396607177477e-57	-0.0194847	0.136	0.224	4.79899117678898e-53
TXNDC15	1.8666751685509e-57	-0.0330629	0.079	0.147	4.83188867379399e-53
ANKRD22	1.89316101634557e-57	-0.0578757	0.015	0.05	4.9004472908105e-53
MAN2B2	1.90701590131856e-57	-0.0494068	0.029	0.073	4.9363106605631e-53
IL17RA	1.93985640352073e-57	-0.0360138	0.1	0.175	5.0213183005134e-53
MAT2A	1.96543812632852e-57	-0.0344423	0.171	0.269	5.08753659000137e-53
CCT5	1.96945824182704e-57	-0.0399055	0.223	0.337	5.0979426589693e-53
PJA2	2.09159551160679e-57	-0.0260131	0.111	0.189	5.41409498179419e-53
B3GAT3	2.16220985047203e-57	-0.0258292	0.128	0.213	5.59688019794685e-53
TM7SF3	2.17064456895484e-57	-0.0308517	0.066	0.128	5.6187134667396e-53
GET4	2.23071748566783e-57	-0.0473623	0.045	0.097	5.77421221165119e-53
TMEM107	2.32875545322506e-57	-0.0511168	0.059	0.118	6.02798349067308e-53
CDC26	2.42403216382241e-57	-0.0178497	0.137	0.225	6.27460725605431e-53
STRAP	2.54126214526654e-57	-0.0273585	0.213	0.327	6.57805706302243e-53
JAML	2.61380735252872e-57	-0.122194	0.15	0.238	6.7658403320206e-53
CARD16	2.70603444167795e-57	-0.0919961	0.19	0.292	7.00457015228338e-53
PACSIN2	2.71840316373264e-57	-0.0199906	0.057	0.115	7.03658658932194e-53
EPRS	2.89050641914474e-57	-0.032556	0.141	0.231	7.48207586595615e-53
MICAL1	2.8960420090914e-57	-0.0341233	0.075	0.14	7.49640474053308e-53
CIDEB	2.96970266077925e-57	-0.0601244	0.025	0.067	7.6870753374271e-53
WDR45B	3.08620055500077e-57	-0.0269645	0.059	0.117	7.9886301366195e-53
BLNK	3.33143502851029e-57	-0.0445396	0.019	0.057	8.6234195712989e-53
HES4	3.33564628183036e-57	-0.110417	0.054	0.11	8.63432040051789e-53
ZNHIT1	3.36447148578775e-57	-0.0542412	0.252	0.376	8.70893444096158e-53
CAPN2	3.72165679456832e-57	-0.0245679	0.106	0.183	9.6335086127401e-53
DDX41	4.136245369361e-57	-0.0312487	0.058	0.117	1.0706671138591e-52
RAB1B	4.53968577862292e-57	-0.0144734	0.19	0.295	1.17509766379654e-52
MRPS12	4.82905071596038e-57	-0.0268723	0.147	0.238	1.24999977782634e-52
YBX1	5.00519617385046e-57	-0.178384	0.678	0.774	1.29559502960119e-52
DSTN	5.12479777540236e-57	-0.0858038	0.182	0.282	1.3265539041629e-52
USP14	5.16778769747367e-57	-0.0113396	0.104	0.181	1.33768184549106e-52
SGTA	5.17439345251342e-57	-0.0440679	0.056	0.113	1.3393917451831e-52
BTF3L4	5.19236788071428e-57	-0.00161621	0.167	0.267	1.34404442592289e-52
CWC15	5.29851485680921e-57	-0.00649705	0.154	0.249	1.37152057068506e-52
ZNF503	5.32105978251376e-57	-0.0685379	0.026	0.069	1.37735632470369e-52
SLPI	5.65218321231411e-57	-0.0792269	0.008	0.038	1.46306762450751e-52
TMEM14A	5.7268616065763e-57	-0.0760474	0.075	0.139	1.48239812686227e-52
SPHK1	5.74942133892303e-57	-0.0525444	0.02	0.059	1.48823771358023e-52
ADPRHL2	5.99231633359402e-57	-0.010223	0.062	0.122	1.55111108295081e-52
SLBP	6.48928598092581e-57	-0.0309431	0.142	0.231	1.67975167616265e-52
PCGF5	6.50329423001068e-57	-0.0248313	0.096	0.169	1.68337771143826e-52
KCNMA1	6.55915944362127e-57	-0.0524857	0.027	0.07	1.69783842198137e-52
PPFIA1	6.94646027251926e-57	-0.0244472	0.047	0.101	1.79809124154161e-52
CRLS1	7.10373951074296e-57	-0.0373911	0.061	0.12	1.83880297235582e-52
IL1RAP	7.24749702997369e-57	-0.0523021	0.028	0.072	1.87601460620869e-52
DNTTIP2	7.57003370949906e-57	-0.0154473	0.154	0.248	1.95950322570383e-52
ITPR2	7.69621675632337e-57	-0.0217286	0.112	0.19	1.9921657073743e-52
TPT1	7.78730630515164e-57	0.14366664301137	0.983	0.991	2.0157442370885e-52
TTC38	8.21547919721953e-57	-0.0391818	0.038	0.088	2.12657679020027e-52
ACAD9	8.32158651890458e-57	-0.0392505	0.03	0.076	2.15404267041845e-52
PIP4P2	8.53094662740909e-57	-0.0173337	0.045	0.098	2.20823553450484e-52
DDA1	8.53112700677041e-57	-0.00755098	0.091	0.163	2.20828222570252e-52
TBC1D22A	8.6041236608243e-57	-0.047866	0.065	0.126	2.22717740960437e-52
ANP32E	9.01882973954886e-57	-0.0200142	0.136	0.223	2.33452407808222e-52
PNPLA2	9.40979810859554e-57	-0.0289083	0.173	0.273	2.43572624040996e-52
KIF1B	9.49363742632557e-57	-0.0287927	0.044	0.095	2.45742804780437e-52
FHL3	9.67257019726347e-57	-0.0318739	0.049	0.104	2.50374479556165e-52
CREB3	9.81974484883022e-57	-0.0364161	0.058	0.117	2.5418409541197e-52
APOBR	9.88767492944015e-57	-0.0588346	0.033	0.079	2.55942465548558e-52
ERI3	1.01101151352854e-56	-0.0156796	0.082	0.151	2.61700330276861e-52
POLR2G	1.01380613145817e-56	-0.0347134	0.231	0.35	2.62423717127947e-52
INO80E	1.06513186412514e-56	-0.0153858	0.112	0.192	2.75709383028791e-52
EEA1	1.07570249467844e-56	0.00153708707539657	0.084	0.153	2.78445590747514e-52
FAM96B	1.12447498287913e-56	-0.0584669	0.288	0.422	2.91070349318263e-52
SUGT1	1.13402823331209e-56	-0.0205171	0.137	0.225	2.93543208192834e-52
SLC1A5	1.17961770148082e-56	-0.052498	0.054	0.109	3.05344042028311e-52
CXCL3	1.32383146959332e-56	-0.438767	0.038	0.085	3.42673775904231e-52
CCL20	1.33049231571116e-56	-0.250469	0.025	0.067	3.44397935921834e-52
UGP2	1.33975926576285e-56	-0.00130615	0.167	0.266	3.46796685942715e-52
RBM17	1.51350219744308e-56	-0.0254949	0.228	0.345	3.91770043808141e-52
MRPS11	1.57904988932067e-56	-0.000617125	0.095	0.168	4.08737063850656e-52
POLDIP2	1.62578753211838e-56	-0.0173148	0.104	0.18	4.20835102688842e-52
FAM136A	1.70838436111053e-56	-0.0480915	0.106	0.182	4.42215291873462e-52
CINP	1.80348978538043e-56	-0.034864	0.067	0.129	4.66833330945723e-52
AP2M1	1.82651765240657e-56	-0.06058	0.275	0.407	4.72794094325442e-52
PRKAG1	1.82965161012625e-56	-0.0391838	0.082	0.149	4.73605319281179e-52
TGFBR1	1.87966384563858e-56	-0.0488996	0.056	0.112	4.86550986443545e-52
OTUD1	2.11284692249088e-56	-0.0749802	0.032	0.078	5.46910425886763e-52
DYNC1H1	2.13605242606744e-56	-0.0292125	0.191	0.295	5.52917170487557e-52
PLEKHO1	2.32883384390996e-56	-0.0609049	0.093	0.164	6.02818640496093e-52
SUCLG1	2.33379832421198e-56	-0.00456438	0.17	0.27	6.04103696222271e-52
NSMCE2	2.43649864321512e-56	-0.0265866	0.055	0.111	6.30687673796234e-52
RNASEH2A	2.54248455849172e-56	-0.0432748	0.034	0.081	6.58122127965581e-52
YIPF3	2.77798176759519e-56	-0.00789135	0.152	0.245	7.19080580542016e-52
AIFM1	2.83666483606443e-56	-0.0137693	0.054	0.111	7.34270692815277e-52
HCFC1	2.94542414600903e-56	-0.0141068	0.063	0.124	7.62423040194438e-52
NDUFA12	2.9750413021409e-56	-0.0516629	0.284	0.417	7.70089441059173e-52
IDH3B	3.23285533347709e-56	0.000224361555093977	0.114	0.195	8.36824603070545e-52
PIN4	3.45432495031503e-56	-0.0237377	0.117	0.197	8.94152013389044e-52
DCTD	3.57053818540755e-56	-0.0158402	0.089	0.16	9.24233809292745e-52
PIH1D1	3.82266948926173e-56	0.00378470339084558	0.146	0.238	9.89497997295398e-52
UBE2E3	3.87144830422375e-56	-0.0117742	0.141	0.23	1.00212439354832e-51
TXNRD2	4.34431362671764e-56	-0.0452622	0.031	0.076	1.12452558227586e-51
AGPAT3	4.42539276402849e-56	-0.0356477	0.038	0.087	1.14551291696877e-51
NACA	4.50151278490595e-56	0.18275673409175	0.943	0.968	1.16521658437291e-51
EFR3A	4.54180077590578e-56	-0.0137494	0.118	0.198	1.17564513084321e-51
FTCDNL1	4.6733591891588e-56	-0.0349075	0.016	0.052	1.20969902611375e-51
ACOT8	5.01422399632732e-56	-0.0255264	0.057	0.114	1.29793188144933e-51
PXMP2	5.19353460767371e-56	-0.0608987	0.034	0.081	1.34434643319634e-51
MRPL24	5.26037645067272e-56	-0.00595816	0.121	0.203	1.36164844425663e-51
CDC42EP1	5.34334538311314e-56	-0.063369	0.025	0.067	1.38312495241884e-51
RAD23A	5.88942118126869e-56	-0.0434324	0.247	0.368	1.5244766727714e-51
FBXL5	6.20880763853935e-56	-0.0172347	0.115	0.195	1.60714985723591e-51
FOXO3	6.30319819426624e-56	-0.0428723	0.06	0.119	1.63158285258582e-51
TEX264	6.31947586337468e-56	-0.00492397	0.167	0.265	1.63579632723454e-51
MT-CO1	6.41605441294502e-56	0.145858020827477	0.989	0.988	1.66079568479082e-51
ADCY3	6.43386642589356e-56	-0.0607807	0.022	0.062	1.66540632434255e-51
P2RX4	6.54149022154676e-56	-0.0251133	0.044	0.096	1.69326474384738e-51
BCAS2	6.93225087819772e-56	-0.0263662	0.15	0.24	1.79441313982148e-51
YIPF6	6.94593301711568e-56	-0.0280585	0.053	0.109	1.79795476148039e-51
REX1BD	7.29632821692627e-56	-0.0627177	0.29	0.422	1.88865455895136e-51
ME1	7.32807599772916e-56	-0.0567744	0.02	0.058	1.89687247201219e-51
RAP2B	7.86198933004862e-56	-0.0389071	0.08	0.147	2.03507593808309e-51
GPR84	7.89994377673906e-56	-0.0777519	0.017	0.054	2.0449004466089e-51
TMEM30A	7.91943874305212e-56	-0.00970631	0.108	0.185	2.04994671863904e-51
SEC61G	8.08592139275412e-56	-0.0767886	0.301	0.435	2.0930407525144e-51
CRELD2	8.16337454356312e-56	-0.0324142	0.105	0.18	2.11308950060131e-51
PHB	8.1932838731154e-56	-0.0414708	0.215	0.326	2.12083153055592e-51
RANBP1	8.21377759880635e-56	-0.0727985	0.233	0.345	2.12613633145102e-51
EIF4A1	8.67474233987956e-56	-0.0179813	0.126	0.209	2.24545705467782e-51
OGFOD3	8.80125908140251e-56	-0.032977	0.047	0.1	2.27820591322104e-51
AIDA	8.83121173147887e-56	-0.0525919	0.057	0.114	2.28595915669331e-51
ADSS	8.97985804320957e-56	-0.0339867	0.125	0.207	2.3244362544848e-51
NINJ2	9.21104373944076e-56	-0.0422761	0.034	0.081	2.38427867195424e-51
NUDT1	9.80604254914719e-56	-0.0399016	0.142	0.23	2.53829411384675e-51
TOB1	1.00434829245503e-55	-0.0487362	0.098	0.171	2.59975555501985e-51
PYM1	1.0332772646532e-55	-0.0195159	0.082	0.15	2.6746381995548e-51
PDCL3	1.05384814605777e-55	-0.036765	0.132	0.218	2.72788592607053e-51
TGFB1	1.08451001191329e-55	-0.0215853	0.193	0.296	2.80725416583756e-51
MPHOSPH6	1.10521274149046e-55	-0.0040729	0.057	0.115	2.86084318134807e-51
DNAJC1	1.11367447880966e-55	-0.0358738	0.14	0.228	2.88274638839881e-51
TMOD3	1.11409627606902e-55	-0.00721849	0.188	0.292	2.88383821060465e-51
MRPS7	1.12007771824818e-55	-0.0146785	0.158	0.251	2.89932117368542e-51
ATRAID	1.27060469928464e-55	-0.0230878	0.243	0.366	3.28896026409828e-51
APOL1	1.27110886091516e-55	-0.0369154	0.032	0.078	3.29026528647889e-51
CDK1	1.47791419223418e-55	-0.103223	0.016	0.052	3.82558088659817e-51
SEC14L1	1.50630924193724e-55	-0.00726931	0.111	0.189	3.89908147275454e-51
HHEX	1.55792925660328e-55	-0.0400864	0.019	0.057	4.03269988071758e-51
SLC37A2	1.62449503112293e-55	-0.0491834	0.021	0.061	4.20500538806171e-51
SLC25A24	1.68788059114205e-55	-0.0418899	0.055	0.111	4.3690789101712e-51
PHLDA1	1.71986937334874e-55	-0.107603	0.097	0.167	4.45188187291322e-51
DDX27	1.80085941553144e-55	-0.0515254	0.094	0.165	4.66152459710314e-51
RB1	1.92893527054748e-55	-0.049663	0.095	0.167	4.99304894781215e-51
DDX49	1.95738231715932e-55	-0.0279445	0.073	0.137	5.06668412796689e-51
ELOVL5	1.96873830552176e-55	-0.0295314	0.123	0.205	5.09607910384309e-51
CLTB	1.98737941185713e-55	-0.0139838	0.221	0.337	5.14433160759218e-51
CREBL2	2.02320264020236e-55	-0.0351381	0.058	0.115	5.23706003416381e-51
PIGF	2.03734285003868e-55	-0.0122544	0.061	0.121	5.27366196732511e-51
SMIM37	2.05045206626717e-55	0.000575471817728879	0.145	0.235	5.30759517353257e-51
VDAC2	2.07725055446977e-55	-0.0508746	0.285	0.416	5.376963060245e-51
TCF7L2	2.1070032496299e-55	-0.0362578	0.03	0.074	5.453977911667e-51
SRM	2.13294411920015e-55	-0.0592768	0.099	0.173	5.5211258525496e-51
MRPS18A	2.14204591246538e-55	-0.00522323	0.075	0.14	5.54468584441663e-51
ZFP36	2.18387976675061e-55	-0.24178	0.426	0.539	5.65297277623394e-51
SLC25A37	2.30453669359504e-55	-0.0224397	0.049	0.102	5.96529323137077e-51
[truncated: 10,280 more rows]
