# Supplementary material for: SLC25A39 regulates Hedgehog signaling to promote tumor progression and sorafenib resistance in hepatocellular carcinoma
Source: Sci Rep. 2025 Oct 15;15:36061. doi: 10.1038/s41598-025-20008-7 (PMC12528477; doi:10.1038/s41598-025-20008-7)
Supplement: Supplementary file 5 — Supplementary Information 5. [file 41598_2025_20008_MOESM5_ESM.xlsx]

## Sheet: supplementary table S1
The primers involved in the qRT-PCR process.
PrimerName	sequence
H-SLC25A39F	TCGTGAAGATCGTGAGGCAC
H-SLC25A39R	GGCTCGACCACACAGGAAG
H-bcl-2F	GGTGGGGTCATGTGTGTGG
H-bcl-2R	CGGTTCAGGTACTCAGTCATCC
H-baxF	TCTGACGGCAACTTCAACTG
H-baxR	TCCAATGTCCAGCCCATGAT
H-Caspase3F	TCGGTCTGGTACAGATGTCG
H-Caspase3R	CTTCACCATGGCTCAGAAGC
ABCC1F	CTCTATCTCTCCCGACATGACC
ABCC1R	AGCAGACGATCCACAGCAAAA
ABCC2F	CCCTGCTGTTCGATATACCAATC
ABCC2R	TCGAGAGAATCCAGAATAGGGAC
ABCC3F	TGGGGTGAAGTTTCGTACTGG
ABCC3R	CACGTTTGACTGAGTTGGTGATA
ABCC4F	AGCTGAGAATGACGCACAGAA
ABCC4R	ATATGGGCTGGATTACTTTGGC
ABCC6F	AAGGAGGTACTAGGTGGGCTT
ABCC6R	CCAGTAGGACCCTTCGAGC
ABCB1F	TTGCTGCTTACATTCAGGTTTCA
ABCB1R	AGCCTATCTCCTGTCGCATTA
SmoothenedF	GAAGTGCCCTTGGTTCGGA
SmoothenedR	GCAGGGTAGCGATTCGAGTT
Ptch1F	GAAGAAGGTGCTAATGTCCTGAC
Ptch1R	GTCCCAGACTGTAATTTCGCC
GLI1F	AGCGTGAGCCTGAATCTGTG
GLI1R	CAGCATGTACTGGGCTTTGAA
GLI2F	CTGCCTCCGAGAAGCAAGAAG
GLI2R	GCATGGAATGGTGGCAAGAG
GLI3F	GAAGTGCTCCACTCGAACAGA
GLI3R	GTGGCTGCATAGTGATTGCG
H-caspase8F	TTTCTGCCTACAGGGTCATGC
H-caspase8R	GCTGCTTCTCTCTTTGCTGAA
H-ABCG2F	CAGGTGGAGGCAAATCTTCGT
H-ABCG2R	ACCCTGTTAATCCGTTCGTTTT
CD133F	AGTCGGAAACTGGCAGATAGC
CD133R	GGTAGTGTTGTACTGGGCCAAT
CD24F	CTCCTACCCACGCAGATTTATTC
CD24R	AGAGTGAGACCACGAAGAGAC
OCT4F	CTGGGTTGATCCTCGGACCT
OCT4R	CCATCGGAGTTGCTCTCCA
SOX2F	GCCGAGTGGAAACTTTTGTCG
SOX2R	GGCAGCGTGTACTTATCCTTCT
NanogF	TTTGTGGGCCTGAAGAAAACT
NanogR	AGGGCTGTCCTGAATAAGCAG
EpCAMF	AATCGTCAATGCCAGTGTACTT
EpCAMR	TCTCATCGCAGTCAGGATCATAA
GAPDHF	CAGGAGGCATTGCTGATGAT
GAPDHR	GAAGGCTGGGGCTCAT-TT
H-trp53F	CAGCACATGACGGAGGTTGT
H-trp53R	CATCCAAATACTCCACACGC

## Sheet: supplementary table S2
The shRNA sequence information involved in the experiments.
shRNA	sequence
shSLC25A39#1	CTGGAGCTTATGCGGACAAAGCTTTGTCCGCATAAGCTCCAG
shSLC25A39#2	CCGGTCTACCCTTTGACGTGGTAAATCTCTTGAATTTACCACGTCAAAGGGTAGATTTTTTG

## Sheet: supplementary table S3
The relevant antibodies and reagents involved in the experimental process.
REAGENTorRESOURCE	SOURCE	IDENTIFIER
Antibody
β-TubulinPolyclonalantibody	Proteintech	Cat#10094-1-AP
RabbitAnti-SLC25A39	Bioss	Cat#bs-21235R
RabbitAnti-SLC25A39	Proteintech	Cat#14963-1-AP
HRP-conjugatedGoatAnti-RabbitIgG(H+L)	Proteintech	Cat#SA00001-2
Criticalreagent
jetPRIME®	Polyplus	Cat#101000046
OneStepTUNELApoptosisAssayKit	Beyotime	Cat#C1088
FITCAnnexinVApoptosisDetectionKitII	BDPharmingen	Cat#556570
PCRAmplificationKit	Takara	Cat#R011
RNA-QuickPurificationKit	ESscience	Cat#RN001
BIOGMediHighPurityPlasmidKit	BIOG	Cat#51086
Sorafenib	MCE	Cat#HY-10201
Cyclopamine	MCE	Cat#HY-17024
Matrigengel	ABW	Cat#0827065
CellCountingKit(CCK-8）	Beyotime	Cat#C0038
Puromycin	Solarbio	Cat#P8230
Polybrene	Biosharp	Cat#BL628A
Universaltwo-stepassaykit	ZSGB-Bio	Cat#PV-9000
B-27Supplement（50×）	Invitrogen	Cat#17504044
N-2Supplement（100×）	Invitrogen	Cat#17502048
EGF	Peprotech	Cat#AF-100-15-100
bFGF	Peprotech	Cat#100-18B-50UG
RecombinantDNA
psPAX2	Addgene	Cat#12260
pMD2.G	Addgene	Cat#12259
Table legend: This table lists the relevant antibodies and reagents used throughout the experimental process, including the reagent/resource name, source, and identifier, to ensure reproducibility and clarity of the materials involved.
